# Supplementary material for: Mimicking orchids lure bees from afar with exaggerated ultraviolet signals
Source: Ecol Evol. 2023 Jan 29;13(1):e9759. doi: 10.1002/ece3.9759 (PMC9884568; doi:10.1002/ece3.9759)
Supplement: Supplementary file 2 — Data S1 [file ECE3-13-e9759-s001.xlsx]

## Sheet: Diuris brumalis
Diuris brumalis
Plants	a (mm)	b (mm)	r (mm)	Area ellipse (mm²)	±SD	Area ellipse * 2 (mm²)	Area circle (mm²)	±SD
			(mm)
1	11.4	24.8	7.8	221.9	38.8224	443.9	191	40.8806
2	9	15.6	5.8	110.2		220.4	103.8
3	9.4	15.5	5.7	114.4		228.7	102
4	9.8	16.7	4.2	128.5		256.9	55.4
5	9.5	15.8	6.8	117.8		235.7	143.1
6	8	16.9	6.6	106.1		212.3	136.8
7	8.5	14.2	4.7	94.7		189.5	69.4
8	9.5	11	4.6	82		164.1	66.4
9	8	15.3	5.8	96.1		192.2	103.8
10	10	13.6	5.7	106.8		213.5	102
Average	9.31	15.94	5.77	117.85	-	235.72	107.37	-

## Sheet: Daviesia
Daviesia
Plants	a1 (mm)	a1 (mm)/2	b1 (mm)	b1 (mm)/2	Area ellipse 1 (mm²)	±SD	a2 (mm)	a2 (mm)/2	b2 (mm)	b2 (mm)/2	Area ellipse 2 (mm²)	±SD
1	2	1	2.5	1.25	3.925	0.778071	3.2	1.6	5.1	2.55	51.2448	6.12156
2	1.8	0.9	2.5	1.25	3.5325		3.4	1.7	5	2.5	53.38
3	2.1	1.05	2.1	1.05	3.46185		3.2	1.6	4.5	2.25	45.216
4	2.5	1.25	2.8	1.4	5.495		3.6	1.8	5.3	2.65	59.9112
5	2.2	1.1	2.4	1.2	4.1448		3.8	1.9	5	2.5	59.66
6	2.1	1.05	2.7	1.35	4.45095		3.5	1.75	5.4	2.7	59.346
7	2.2	1.1	2.5	1.25	4.3175		3.6	1.8	4.8	2.4	54.2592
8	1.9	0.95	2.8	1.4	4.1762		3.3	1.65	5.5	2.75	56.991
9	2.5	1.25	3	1.5	5.8875		4	2	5.4	2.7	67.824
10	2.1	1.05	2.5	1.25	4.12125		3.8	1.9	5	2.5	59.66
Average	2.14	1.07	2.58	1.29	4.35126	-	3.54	1.77	5.1	2.55	56.7492	-

## Sheet: Sum
Diuris flower
Total surface (mm²)	343.09
Total surface reflecting more than 10 % in UV (mm²) ¹*	289.405
Daviesia flower
Total surface (mm²)	14.19
Total surface reflecting more than 10 % in UV (mm²) ²*	9.84
