# Supplementary material for: Mimicking orchids lure bees from afar with exaggerated ultraviolet signals
Source: Ecol Evol. 2023 Jan 29;13(1):e9759. doi: 10.1002/ece3.9759 (PMC9884568; doi:10.1002/ece3.9759)
Supplement: Supplementary file 3 — Data S2 [file ECE3-13-e9759-s005.xlsx]

## Sheet: Diuris brumalis
	Outer petals									Dorsal sepal									Lateral labellum lobe									Labellum
Wavelenght (nm)	Flower 1	Flower 2	Flower 3	Flower 4	Flower 5	Flower 6	Mean	SD (±)		Flower 1	Flower 2	Flower 3	Flower 4	Flower 5	Flower 6	Mean	SD (±)		Flower 1	Flower 2	Flower 3	Flower 4	Flower 5	Flower 6	Mean	SD (±)		Flower 1	Flower 2	Flower 3	Flower 4	Flower 5	Flower 6	Mean	SD (±)
300.15	10.3985	15.2435	16.406	19.3855	26.4835	21.5695	18.2477	5.5531		11.0565	10.832	3.297	10.3295	12.2335	12.826	10.0958	3.45737		0	0	0	0.4475	7.144	5.6715	2.2105	3.28892		0	0	0	0	0.3435	3.1115	0.575833	1.24979
301.26	11.946	16.784	19.1285	22.3985	29.425	24.449	20.6885	6.12376		12.8295	11.876	4.0615	11.7195	14.3745	14.436	11.5495	3.85114		0	0	0	1.123	8.3985	6.866	2.73125	3.85174		0	0	0	0	0.339	3.813	0.692	1.53497
302	13.306	18.4365	18.8875	23.1015	30.4465	24.644	21.4703	5.93019		13.4375	12.871	3.7485	11.572	14.1175	13.936	11.6138	3.96061		0	0	0	0.417	8.048	6.123	2.43133	3.6597		0	0	0	0	0.595	3.128	0.6205	1.25126
303.1	14.075	19.4685	21.966	25.3215	33.429	26.77	23.505	6.63374		14.624	13.4435	4.5995	12.9065	16.372	16.3805	13.0543	4.38615		0	0	0.2955	1.2755	9.1335	7.446	3.02508	4.13935		0	0	0	0	0.4265	4.182	0.768083	1.68115
304.21	15.3635	21.232	23.224	27.05	35.3555	27.931	25.026	6.78586		15.0345	14.7795	4.05	12.8875	16.5475	16.8155	13.3524	4.77113		0	0	0	0.3195	9.476	7.5205	2.886	4.39273		0	0	0	0	0.318	3.522	0.64	1.4176
305.32	16.5735	22.733	25.378	28.92	38.088	30.73	27.0704	7.34933		16.368	15.539	4.92	14.557	18.442	18.383	14.7015	5.03432		0	0	0	0.6785	10.834	8.2205	3.28883	4.90946		0	0	0	0	0.4675	3.876	0.723917	1.55548
306.06	18.0835	23.701	26.7505	31.064	39.4075	31.983	28.4982	7.37934		17.12	16.557	5.6315	15.0635	19.323	19.5875	15.5471	5.15032		0	0.359	0.359	1.2745	11.81	9.3375	3.85667	5.27833		0	0	0	0	0.5265	4.266	0.79875	1.7116
307.16	19.616	25.186	28.63	32.09	40.9675	33.3595	29.9748	7.33233		18.403	17.5675	6.1175	16.535	20.496	20.801	16.6533	5.42004		0	0.8245	0.8245	1.5745	12.269	9.926	4.23642	5.38905		0	0	0	0	0.148	5.1495	0.882917	2.09103
308.27	20.825	26.723	29.7085	33.825	42.1505	34.1645	31.2327	7.2869		19.7365	19.0915	6.375	17.142	21.3305	21.09	17.4609	5.6388		0	0.871	0.871	1.8435	12.9705	10.0035	4.42658	5.57946		0	0	0	0.045	1.1075	4.691	0.973917	1.87312
309.01	21.7145	27.337	29.6265	33.6795	42.4995	34.7415	31.5997	7.11032		20.888	19.6585	6.0985	16.734	21.0275	21.0695	17.5793	5.86286		0.3435	0.813	0.813	1.176	12.803	9.884	4.30542	5.53558		0	0	0	0.5775	1.4935	3.808	0.979833	1.50363
310.11	22.7965	28.877	31.362	35.17	44.08	36.3885	33.1123	7.2481		21.782	20.8865	6.3295	17.9565	22.61	21.773	18.5562	6.20434		0.7985	1.323	1.323	1.5015	13.8435	10.689	4.91308	5.78722		0	0	0	0.435	1.793	4.4555	1.11392	1.77824
311.22	22.6235	28.8355	32.273	36.2945	45.0335	37.7715	33.8053	7.74698		21.803	20.993	7.038	18.805	23.656	23.1605	19.2426	6.2224		0.418	2.2075	2.2075	2.244	14.8885	11.385	5.55842	6.01442		0	0	0	0.127	1.294	5.21	1.10517	2.07395
312.33	23.738	28.881	33.433	37.268	47.1335	39.725	35.0297	8.26337		22.4935	21.8025	7.7675	19.2595	25.391	24.2465	20.1601	6.42792		0.849	2.864	2.864	2.3365	15.9745	12.687	6.2625	6.37834		0	0	0	0.526	1.3225	5.8965	1.29083	2.31503
313.43	23.7535	30.3235	33.717	37.9425	47.0825	39.868	35.4478	8.08874		23.146	21.703	7.667	19.4625	25.1975	24.474	20.275	6.50794		1.3705	3.08	3.08	2.2	15.9545	13.1365	6.47025	6.35012		0	0	0	0.744	1.8875	5.6115	1.37383	2.20366
314.17	24.74	30.192	34.4465	38.668	46.812	40.256	35.8524	7.80941		23.1735	22.5845	8.293	20.09	25.9935	24.934	20.8447	6.47761		1.4	3.2145	3.2145	2.6825	16.802	13.6665	6.83	6.61829		0	0	0	0.6785	1.8805	6.0375	1.43275	2.37198
315.27	24.562	30.1105	35.8705	39.589	48.152	41.792	36.6793	8.44821		23.21	22.3075	8.7025	21.4345	26.534	25.868	21.3427	6.50582		2.461	4.5355	4.5355	3.5465	18.2	14.68	7.99308	6.68105		0	0	0	1.0975	1.962	6.553	1.60208	2.55326
316.01	24.166	30.1855	34.3615	38.825	47.6565	41.361	36.0926	8.3556		23.607	22.5675	7.793	20.7185	25.909	25.6125	21.0346	6.7694		2.547	3.4515	3.4515	2.614	17.7755	14.283	7.35375	6.82133		0	0	0	1.085	1.9555	6.162	1.53375	2.40238
317.11	24.4955	30.89	35.7915	39.4095	48.924	42.38	36.9817	8.62653		23.911	22.948	8.3845	21.146	27.0575	26.5985	21.6743	6.88113		2.9825	4.304	4.304	3.1525	18.6795	15.36	8.13042	6.98733		0	0	0	1.8	2.5055	6.717	1.83708	2.62246
318.22	23.458	30.669	35.273	39.0125	48.137	42.238	36.4646	8.72066		23.4105	22.4065	7.782	20.772	27.1655	26.295	21.3053	7.0434		1.794	3.411	3.411	2.5475	18.447	15.089	7.44992	7.32039		0	0	0	1.051	1.5455	6.078	1.44575	2.36195
319.32	24.239	30.658	35.5925	39.284	48.1915	42.1465	36.6853	8.50181		23.876	23.1115	8.002	21.633	27.0715	26.375	21.6782	7.00104		3.235	4.049	4.049	2.276	18.886	15.707	8.03367	7.27442		0	0	0	1.3195	1.969	6.567	1.64258	2.55167
320.06	24.334	30.242	36.957	39.5725	49.587	43.392	37.3474	9.06955		23.9995	23.552	8.083	21.9145	28.194	27.3855	22.1881	7.311		3.457	3.83	3.83	2.629	18.923	16.112	8.13017	7.33865		0	0	0	2.1785	2.805	6.706	1.94825	2.63857
321.16	23.64	31.009	35.9765	38.7105	48.2275	43.6815	36.8742	8.81997		24.2085	22.993	8.305	21.739	28.315	27.575	22.1892	7.26952		3.1805	4.028	4.028	3.0555	19.377	16.546	8.36917	7.49509		0	0	0	1.7005	2.4345	6.783	1.81967	2.64426
322.27	24.315	30.8385	36.216	39.574	48.882	42.767	37.0988	8.72348		24.584	23.0695	8.0325	21.2965	27.477	26.883	21.8904	7.17183		3.6295	3.84	3.84	2.2955	19.9265	16.0445	8.26267	7.65239		0	0	0	1.849	2.473	6.6665	1.83142	2.60201
323	24.2845	30.685	36.6815	38.8765	48.2455	42.4475	36.8701	8.49966		24.5235	23.4195	8.5885	22.31	28.414	27.403	22.4431	7.17637		3.462	4.863	4.863	3.307	19.939	17.054	8.91467	7.50725		0	0	0	1.647	2.1195	7.3475	1.85233	2.8497
324.1	25.6265	31.9305	37.2445	39.299	48.3415	41.9175	37.3933	7.90297		26.2415	24.323	9.4215	22.974	28.3325	26.7875	23.0133	6.91973		5.354	5.803	5.803	4.1905	20.7515	16.9595	9.81025	7.13272		0	0	1.0665	3.04	3.284	7.8925	2.54717	2.98419
325.21	24.7015	31.385	36.4085	38.797	47.3905	41.628	36.7184	7.9406		25.061	23.7585	8.4925	22.601	27.554	27.0745	22.4236	7.08233		4.954	4.849	4.849	3.158	19.739	16.4455	8.99908	7.15154		0	0	0.724	2.543	2.9695	6.9595	2.19933	2.6541
326.31	24.139	30.1635	36.5005	38.8815	47.8645	41.7715	36.5534	8.43256		24.978	23.4075	8.7065	22.5495	28.135	27.028	22.4674	7.06366		4.436	5.2595	5.2595	3.7705	20.542	17.3105	9.42967	7.44762		0	0	0.265	2.3635	2.33	7.4765	2.0725	2.87095
327.05	24.3445	30.1775	36.478	38.9955	47.918	42.2675	36.6968	8.45412		24.987	22.888	8.783	23.028	28.4	27.928	22.669	7.19545		4.4985	5.5715	5.5715	3.9585	21.4545	17.9015	9.826	7.73883		0	0	0.317	2.416	2.5715	8.014	2.21975	3.0728
328.15	24.5935	30.938	37.0145	38.867	47.791	43.113	37.0528	8.34209		26.0865	24.36	8.614	22.8245	28.1335	28.1265	23.0242	7.36199		5.167	5.431	5.431	3.5495	20.817	18.152	9.75792	7.61353		0	0	1.1865	3.44	3.781	7.9175	2.72083	3.02677
329.25	23.5005	30.1545	36.902	38.485	47.7685	42.624	36.5724	8.69259		24.9025	23.226	8.767	22.8985	28.5395	28.121	22.7424	7.24944		3.9715	5.334	5.334	3.3455	21.2915	18.287	9.59392	7.99189		0	0	0.127	2.002	2.407	7.7745	2.05175	3.00009
330.35	23.598	29.29	36.327	38.609	47.792	42.74	36.3927	8.82385		24.43	23.04	8.8755	22.599	28.6535	28.5925	22.6984	7.27188		4.639	4.907	4.907	3.5555	20.9095	17.889	9.46783	7.76793		0	0	0.5525	2.792	3.0045	7.964	2.3855	3.04661
331.09	22.676	29.4885	36.41	38.7865	47.4655	42.5185	36.2242	8.96112		24.1045	22.1405	9.2765	22.972	29.1895	28.744	22.7378	7.22752		3.539	5.8875	5.8875	4.353	21.358	18.375	9.9	7.82998		0	0	0	1.632	1.937	8.7685	2.05625	3.40391
332.19	23.302	29.122	37.273	38.6585	47.185	42.336	36.3128	8.73952		24.669	23.0775	9.218	23.1325	28.8895	28.52	22.9178	7.18149		4.464	5.5785	5.5785	4.566	21.5185	18.258	9.99392	7.74784		0	0	0	1.9695	2.364	8.3455	2.11317	3.23487
333.29	23.9065	29.4545	35.343	37.634	46.423	40.787	35.5913	8.0343		25.594	23.3565	9.036	22.629	27.389	27.4305	22.5725	6.92507		5.485	6.028	6.028	3.598	20.671	17.9955	9.96758	7.35821		0	0	0.879	3.04	3.0375	7.7715	2.45467	2.94905
334.02	23.0525	29.342	36.3065	37.8525	46.9405	41.587	35.8468	8.55875		24.8795	22.63	9.338	23.0435	28.7705	27.6765	22.723	7.00042		5.413	6.402	6.402	4.404	21.4495	18.1395	10.3683	7.41317		0	0	0.814	3.0215	3.032	8.238	2.51758	3.12475
335.12	22.586	28.7865	36.951	38.498	46.754	41.9295	35.9175	8.83041		24.592	22.542	9.4465	23.529	28.574	28.694	22.8962	7.07316		4.8145	6.201	6.201	4.275	21.4705	18.805	10.2945	7.70856		0	0	0.361	2.3315	2.524	8.601	2.30292	3.28918
336.22	22.7945	28.9365	35.584	37.2475	45.965	41.7145	35.3737	8.43339		24.506	22.3725	9.2825	22.7525	27.8095	28.4795	22.5337	6.96771		4.4925	5.8285	5.8285	3.8095	21.057	18.038	9.84233	7.61807		0	0	0	2.246	2.5305	7.9495	2.121	3.08709
337.32	21.817	28.265	35.614	36.7265	46.057	40.6255	34.8508	8.67502		24.097	21.876	8.9855	22.5755	27.4055	28.07	22.1683	6.92843		3.8795	5.9675	5.9675	4.106	20.821	18.0845	9.80433	7.57556		0	0	0	1.4945	1.763	7.9675	1.87083	3.09266
338.06	22.466	28.9105	36.809	37.441	46.474	41.262	35.5604	8.63012		24.583	22.05	9.3025	23.0665	27.9005	28.291	22.5323	6.95315		4.9895	6.061	6.061	4.0095	21.139	18.3035	10.0939	7.54977		0	0	0.3695	2.5495	2.626	8.4715	2.33608	3.24207
339.16	22.6365	27.9635	35.8875	36.975	46.07	41.4065	35.1565	8.60811		24.723	22.4635	9.1265	22.831	27.8835	28.156	22.5306	6.99814		5.343	5.66	5.66	3.8515	21.0355	17.8325	9.89708	7.48638		0	0	1.035	3.208	2.865	8.28	2.56467	3.11974
340.26	21.9695	27.7855	35.822	36.4315	45.011	40.7475	34.6278	8.44974		23.4305	21.9	9.141	22.1515	27.23	28.0165	21.9782	6.79679		4.767	5.7505	5.7505	4.3295	20.5055	18.1615	9.87742	7.38296		0	0	0.058	2.691	2.596	7.898	2.20717	3.07028
341.36	21.5695	27.9005	35.683	36.2655	44.717	40.607	34.4571	8.44913		23.6745	21.368	8.9595	22.7065	27.2065	27.439	21.8923	6.7879		4.7035	5.4965	5.4965	3.6645	21.28	17.78	9.73683	7.69553		0	0	0	1.9555	2.1325	8.0805	2.02808	3.13009
342.09	22.591	28.7315	34.733	35.792	44.9955	39.643	34.4143	7.91689		24.6755	22.5125	8.5045	22.307	27.04	27.766	22.1342	7.04534		5.5025	5.3985	5.3985	3	20.3665	17.3605	9.50442	7.37215		0	0	0.865	2.9715	2.942	7.2235	2.33367	2.74723
343.19	21.9005	27.024	35.336	36.65	44.937	40.1455	34.3322	8.49227		24.104	21.66	9.1455	22.4715	26.7745	27.567	21.9537	6.68995		4.736	5.209	5.209	4.0705	20.8835	17.838	9.65767	7.58891		0	0	0.152	2.203	2.1455	7.9355	2.07267	3.05535
344.29	22.6795	28.0295	36.2445	37.4365	45.253	40.5645	35.0346	8.29395		25.089	22.326	10.1705	23.437	27.9185	28.3325	22.8789	6.6655		5.5495	7.1055	7.1055	5.365	21.4075	18.791	10.8873	7.22129		0	0	0.5145	2.7195	2.7125	9.0665	2.50217	3.45411
345.02	22.5485	27.563	35.0715	36.089	44.091	38.98	34.0572	7.80632		24.5495	22.158	9.025	22.3925	26.497	26.971	21.9322	6.63228		5.6595	5.7715	5.7715	4.278	20.283	17.7415	9.9175	7.11297		0	0	0.4225	2.8615	2.5935	7.925	2.30042	3.03799
346.12	22.6555	28.117	35.4855	36.3345	45.126	39.9945	34.6188	8.10417		24.8595	22.0845	9.4655	22.957	27.3975	27.191	22.3258	6.65817		6.211	6.6095	6.6095	4.877	20.722	18.1855	10.5358	6.98333		0	0	1.3235	3.655	3.527	8.3205	2.80433	3.14946
347.22	22.067	27.223	34.1755	35.4885	44.4045	39.051	33.7349	8.04879		24.085	21.8635	8.4925	21.786	26.4975	27.2205	21.6575	6.83581		5.58	5.348	5.348	3.7205	20.283	17.579	9.64308	7.27554		0	0	0.978	3.247	2.7425	7.312	2.37992	2.77496
348.31	22.648	27.9285	34.0605	35.592	43.894	38.9485	33.8453	7.62239		24.3705	22.092	8.2375	21.397	26.4955	27.348	21.6567	6.97856		5.425	4.8055	4.8055	3.2615	19.512	17.1515	9.16017	7.17905		0	0	0.9805	3.3955	3.217	7.0955	2.44808	2.72864
349.05	21.488	27.429	34.706	36.216	44.444	39.5125	33.9659	8.30175		24.112	21.6415	9.364	22.381	27.0185	27.565	22.0137	6.64163		5.085	5.336	5.336	3.811	20.5025	17.717	9.63125	7.41627		0	0	0.646	2.9475	2.653	7.759	2.33425	2.95477
350.14	22.1475	27.555	33.4585	35.097	43.758	38.45	33.411	7.70008		23.944	21.2425	8.2225	21.286	25.881	26.727	21.2172	6.75888		5.3175	4.8895	4.8895	3.025	19.1895	16.643	8.99233	7.00421		0	0	0.3665	3.1125	2.3395	6.938	2.12608	2.6948
351.24	22.2555	27.5385	33.779	35.049	43.5115	38.3855	33.4198	7.59625		24.4075	21.5575	8.0735	21.3575	25.8335	26.633	21.3104	6.83607		5.1135	4.7905	4.7905	3.1155	19.2425	17.179	9.03858	7.16893		0	0	0.241	2.589	2.3755	6.7045	1.985	2.59665
352.34	22.734	28.144	35.2875	36.4705	43.7745	39.1535	34.2607	7.62454		25.5935	22.4045	10.051	23.836	27.215	27.0805	22.6967	6.47026		6.209	5.965	5.965	5.269	21.285	17.89	10.4305	7.18064		0.883	1.336	1.0755	3.841	2.884	8.508	3.08792	2.89713
353.07	22.136	27.3935	34.8785	36.327	43.8545	38.481	33.8451	7.8439		24.887	21.792	9.0975	22.3775	26.1865	27.3715	21.952	6.65374		5.668	5.939	5.939	4.4075	20.356	17.903	10.0354	7.10946		0.342	0.609	0.7965	2.917	2.986	8.041	2.61525	2.90406
354.16	23.154	27.7435	34.491	36.075	43.5135	38.341	33.8863	7.35662		25.014	21.961	9.0415	22.4805	26.235	27.0815	21.9689	6.64816		6.34	6.068	6.068	4.539	20.1985	17.358	10.0953	6.8152		1.157	1.535	1.3295	3.654	3.3085	7.764	3.12467	2.50834
355.26	23.068	27.6045	34.409	36.1255	43.2015	37.7795	33.698	7.25949		25.037	21.7235	9.69	22.553	26.046	26.6015	21.9418	6.30342		6.292	6.396	6.396	4.9725	19.9975	17.115	10.1948	6.56275		0.173	1.035	0.6805	2.7745	2.406	7.7965	2.47758	2.79306
356.36	23.7225	28.314	34.236	35.8875	43.088	37.8675	33.8526	6.91368		25.7	22.4635	8.769	22.432	25.8785	26.2495	21.9154	6.66647		7.1225	5.7125	5.7125	4.197	19.706	16.819	9.87825	6.62324		1.611	2.367	1.589	3.8655	3.384	7.34	3.35942	2.15768
357.09	23.6365	28.4385	34.9015	36.3105	43.443	37.745	34.0792	7.03763		25.8965	22.63	9.9095	22.656	26.0645	26.043	22.1999	6.24206		7.5925	6.563	6.563	4.6895	20.0975	16.9235	10.4048	6.42704		1.491	2.136	1.757	4.106	3.332	7.62	3.407	2.2914
358.18	23.511	28.377	33.731	35.5825	42.534	37.1885	33.4873	6.71763		25.9155	22.408	8.897	21.992	25.035	25.669	21.6528	6.46739		7.6795	5.673	5.673	4.025	19.4055	16.162	9.76967	6.3976		1.728	2.601	1.8255	4.087	3.4745	6.6995	3.40258	1.85888
359.28	23.75	28.6835	33.9125	35.364	42.554	37.0675	33.5553	6.58163		25.8255	22.959	9.041	21.962	25.331	25.3995	21.753	6.41525		7.3295	5.941	5.941	4.4305	19.284	16.449	9.89583	6.30585		1.996	2.2	1.715	4.135	3.413	7.3555	3.46908	2.11699
360.01	24.353	28.567	33.7965	35.483	42.5465	36.219	33.4942	6.34436		26.331	22.8695	8.964	21.907	25.0845	25.4945	21.7751	6.49433		7.8695	5.7525	5.7525	4.2925	19.4225	16.2345	9.88733	6.33677		2.156	3.091	1.9205	4.046	3.335	7.267	3.63592	1.94284
361.1	24.363	28.7455	33.7065	35.7405	42.134	35.9055	33.4325	6.18801		26.6295	22.7125	9.2485	22.043	24.8695	25.092	21.7658	6.35623		8.2695	6.1605	6.1605	4.36	19.0565	16.036	10.0072	6.04551		2.789	3.476	2.469	4.515	3.734	6.9215	3.98408	1.60964
362.2	24.1275	28.3445	33.152	35.103	41.6925	35.5435	32.9938	6.11342		26.165	22.605	8.286	21.289	24.271	24.034	21.1083	6.49333		8.3035	5.1825	5.1825	3.507	18.2525	15.262	9.28167	6.06878		2.652	3.388	2.252	4.327	3.6325	5.9895	3.70683	1.33653
363.29	23.7215	28.2675	32.5825	34.737	42.0075	36.3115	32.9379	6.38368		25.594	22.5065	8.087	21.0415	24.251	25.066	21.091	6.5905		7.489	4.8035	4.8035	3.3865	18.33	15.643	9.07592	6.32708		2.342	2.982	1.9215	3.996	3.571	6.365	3.52958	1.58461
364.02	23.0885	27.9065	32.633	34.759	41.979	36.369	32.7892	6.61991		24.784	22.046	8.3455	21.415	24.694	25.2935	21.0963	6.44586		6.9305	5.236	5.236	3.69	18.5945	16.202	9.31483	6.38972		1.887	2.674	1.75	3.995	3.246	6.8165	3.39475	1.87557
365.12	22.744	27.461	32.8295	34.779	41.809	36.057	32.6133	6.70979		24.4475	21.415	8.2945	21.0085	24.6035	25.178	20.8245	6.38347		6.332	4.994	4.994	3.9285	18.464	15.7515	9.07733	6.32532		0.94	2.056	1.456	3.777	2.6585	6.811	2.94975	2.13296
366.21	22.3545	26.904	31.494	34.453	41.5945	35.8905	32.1151	6.81746		24.5175	21.479	7.939	20.9905	24.2265	25.3895	20.757	6.51944		5.863	5.0395	5.0395	3.524	18.607	15.89	8.99383	6.49561		0.876	1.967	1.0095	3.36	2.641	7.0435	2.81617	2.27799
367.3	22.1985	26.768	31.525	33.5235	40.878	35.163	31.676	6.54498		24.21	21.007	7.4	20.4365	23.688	24.9885	20.2883	6.56774		6.0245	4.285	4.285	3.2765	17.6	15.097	8.428	6.24892		1.265	1.68	1.2635	3.456	2.9535	6.15	2.79467	1.87871
368.03	21.7875	26.4765	31.023	33.7635	41.159	35.0665	31.546	6.79592		24.0595	20.8325	7.3695	20.7065	23.9605	24.7875	20.286	6.56226		5.3485	4.241	4.241	3.326	17.8115	15.0065	8.32908	6.35364		0.516	1.192	0.965	3.223	2.6765	6.262	2.47242	2.13098
369.12	21.4615	25.9175	30.174	32.8495	39.7985	34.202	30.7338	6.45227		23.167	20.1785	6.979	19.903	23.4705	23.8715	19.5949	6.41352		4.6955	3.7335	3.7335	2.859	16.7245	14.188	7.65567	6.12295		0.457	1.044	0.461	2.7945	2.303	5.767	2.13775	2.02301
370.22	22.1995	26.1525	29.4505	32.389	40.6285	33.7795	30.7666	6.40912		23.941	20.916	7.0365	20.106	23.135	24.07	19.8674	6.49187		5.533	3.825	3.825	2.5225	16.9655	14.6135	7.88075	6.24474		1.479	1.89	1.2585	3.4085	3.165	5.6315	2.80542	1.64135
371.31	21.7175	25.7815	29.902	33.0925	40.8745	33.5495	30.8196	6.67521		23.3135	20.07	7.514	20.5625	23.2975	24.1205	19.813	6.24248		5.28	4.3585	4.3585	3.302	17.108	14.797	8.20067	6.08118		0.932	1.573	0.817	3.0975	2.3605	6.572	2.55867	2.14883
372.04	21.4605	25.9355	28.7675	31.7995	39.5835	33.2465	30.1322	6.26863		23.5465	19.844	6.4055	19.118	22.202	23.371	19.0812	6.47051		5.0885	3.213	3.213	2.3335	16.267	13.3075	7.23708	5.99062		0.964	1.643	0.972	2.9155	2.6835	5.465	2.4405	1.69734
373.13	20.39	24.849	27.993	31.4165	38.912	32.328	29.3148	6.43343		22.082	19.0485	6.379	18.6795	22.043	22.412	18.4407	6.13054		4.365	2.939	2.939	2.51	15.5795	13.381	6.95225	5.9059		0.442	0.868	0.1835	2.0385	1.5985	5.593	1.78725	1.99044
374.22	20.856	25.06	27.997	30.766	38.3635	31.666	29.1181	6.01119		22.4445	19.466	6.9955	18.717	21.2855	22.144	18.5087	5.82975		5.1005	3.349	3.349	2.684	15.594	13.5955	7.27867	5.75825		1.376	1.609	1.2055	3.083	2.752	5.788	2.63558	1.72262
375.31	20.405	24.5985	26.9025	29.864	37.2535	30.472	28.2493	5.74976		22.0905	18.8345	6.424	18.0215	20.8895	21.6125	17.9787	5.87928		4.885	3.1035	3.1035	2.498	15.0715	12.513	6.86242	5.48699		1.128	1.564	0.9205	2.7185	2.531	5.489	2.39183	1.68321
376.04	20.1355	24.142	26.346	30.1465	37.039	29.7135	27.9204	5.80826		22.2875	18.956	6.1315	17.9085	20.196	20.58	17.6766	5.84838		4.987	2.9285	2.9285	2.3165	14.5245	12.1725	6.64292	5.32446		0.922	1.947	0.667	2.6775	2.5215	5.1095	2.30742	1.59842
377.13	20.643	24.135	26.359	29.4815	36.4745	28.7555	27.6414	5.3957		22.074	18.6835	6.303	17.842	19.9445	19.957	17.4673	5.65364		5.434	2.959	2.959	2.2765	14.351	12.082	6.67692	5.22802		1.995	2.26	1.348	2.962	2.783	5.109	2.74283	1.29509
378.22	19.0855	23.0325	24.7725	28.5075	35.296	28.234	26.488	5.55677		21.189	17.8895	5.963	17.123	19.137	20.148	16.9082	5.5605		4.7195	2.711	2.711	2.352	13.5705	11.5945	6.27642	4.9947		1.388	1.946	1.043	2.472	2.273	5.2615	2.39725	1.50208
379.31	17.8585	22.0045	24.2805	27.7195	34.6215	28.206	25.7817	5.78052		19.81	16.5335	5.731	16.6655	19.064	19.6795	16.2473	5.35268		3.9265	2.5815	2.5815	2.363	13.724	11.5465	6.1205	5.12321		0.394	0.948	0.171	1.7675	1.6165	5.312	1.7015	1.87974
380.04	17.669	21.2925	23.0155	26.624	34.306	27.2145	25.0203	5.75444		19.18	16.355	5.0695	16.4445	18.3175	19.028	15.7324	5.36697		3.4225	1.8865	1.8865	1.7845	12.3535	11.096	5.40492	4.94908		0.499	0.823	0.033	1.685	1.405	4.545	1.49833	1.60796
381.13	17.5175	21.1995	22.045	25.791	33.028	25.62	24.2002	5.3063		19.4555	16.425	4.7265	15.1955	17.539	18.1145	15.2427	5.35273		3.378	1.3915	1.3915	1.232	11.9785	10.2805	4.942	4.88742		0.607	1.114	0.4435	1.99	1.9035	4.23	1.71467	1.38867
382.22	16.51	20.2505	21.642	25.3105	32.3405	25.518	23.5953	5.4465		18.4615	15.3145	4.9395	15.3315	17.223	17.8895	14.8599	5.03145		2.7935	1.523	1.523	1.7195	12.0315	10.277	4.97792	4.83932		0.224	0.614	0	1.422	1.559	4.578	1.3995	1.67846
383.31	16.676	20.0075	20.4935	24.3855	30.9795	23.947	22.7482	4.92623		18.419	15.136	4.64	14.7535	16.4905	16.884	14.3872	4.95209		3.0815	1.2845	1.2845	1.4315	11.025	9.5375	4.60742	4.4719		0.588	1.135	0.274	1.6125	1.8085	4.374	1.632	1.46501
384.03	15.846	19.3025	19.861	23.256	30.2535	23.1575	21.9461	4.91414		18.042	14.6615	4.2475	14.022	15.6075	16.1695	13.7917	4.87683		3.116	0.9955	0.9955	0.681	10.284	8.886	4.15967	4.31416		0.744	1.13	0.393	1.497	1.702	3.786	1.542	1.19916
385.12	15.1135	18.512	19.4935	23.286	30.145	23.0575	21.6012	5.17748		16.9945	13.8355	4.1535	14.072	15.683	15.7405	13.4132	4.68505		2.5605	1.023	1.023	1.1855	10.6085	8.655	4.17592	4.30985		0	0.615	0	1.117	1.3385	3.879	1.15825	1.44325
386.21	14.8	18.0535	18.35	21.9075	28.848	21.417	20.5627	4.80802		16.915	13.8265	3.9325	13.427	14.901	15.238	13.04	4.62656		2.8105	0.5295	0.5295	0.8355	9.4635	8.08	3.70808	4.03739		0.534	1.317	0.2685	1.3835	1.589	3.481	1.42883	1.13126
387.3	14.3635	18.04	17.806	21.623	27.746	20.9915	20.095	4.56046		16.734	13.741	4.006	12.947	14.35	14.4465	12.7041	4.44469		2.9355	0.5285	0.5285	0.826	9.377	7.946	3.69025	3.98039		0.824	1.342	0.5555	1.583	1.827	3.705	1.63942	1.11653
388.03	14.1555	17.5495	16.777	20.967	27.1905	20.6495	19.5482	4.52518		16.263	13.3935	3.526	12.3115	13.6835	14.074	12.2086	4.44737		2.695	0.2905	0.2905	0.717	9.118	7.4995	3.43508	3.91223		0.599	1.161	0.2605	1.27	1.5225	3.4915	1.38408	1.13154
389.11	12.6215	16.0505	16.5025	20.14	26.7365	20.0525	18.6839	4.84321		15.2315	12.0025	3.9535	12.325	13.9925	14.0255	11.9218	4.08241		1.2565	0.569	0.569	1.2985	8.8585	7.5345	3.34767	3.79244		0	0.322	0	0.3815	0.936	3.5815	0.870167	1.37181
390.2	12.6035	15.9725	15.562	19.265	25.298	18.8965	17.9329	4.35464		15.217	11.7685	3.765	11.7425	12.933	13.0425	11.4114	3.95381		1.711	0.055	0.055	0.74	8.1565	6.981	2.94975	3.64795		0	0.397	0	0.6875	1.255	3.2705	0.935	1.23743
391.29	12.713	15.6845	15.2775	18.8495	24.666	18.19	17.5634	4.11766		15.104	11.7895	3.6515	11.419	12.737	12.256	11.1595	3.90088		2.107	0	0	0.7925	7.7015	6.4595	2.84342	3.39398		0.44	0.589	0	0.825	1.303	3.076	1.03883	1.0868
392.02	11.9195	15.1015	14.17	18.0115	24.08	17.3095	16.7653	4.20332		14.6005	11.521	3.132	10.889	12.0605	11.755	10.6597	3.90263		1.9695	0	0	0.591	7.2985	6.083	2.657	3.22928		0.35	0.731	0	0.76	0.9615	2.878	0.94675	1.00636
393.1	11.7575	14.8435	13.555	16.7495	22.7045	16.448	16.0097	3.76899		14.2815	11.2105	2.7865	10.517	11.4865	11.3005	10.2637	3.88798		1.9195	0	0	0.274	6.5385	5.4885	2.37008	2.93024		0.873	1.202	0.166	1.1825	1.544	2.564	1.25525	0.792075
394.19	10.743	13.9095	13.1845	16.7575	22.465	16.4685	15.588	4.03743		13.559	10.42	3.3295	10.467	11.5005	11.2465	10.0871	3.50189		1.6695	0	0	0.5695	6.818	5.489	2.42433	2.98199		0.078	0.602	0	0.494	1.001	2.9075	0.847083	1.07357
395.28	10.574	13.8515	12.059	15.798	21.81	15.6685	14.9602	3.92449		13.166	10.4115	2.6525	9.8215	11.005	10.494	9.59175	3.59067		1.874	0	0	0.266	6.3185	5.3465	2.30083	2.84		0.407	0.964	0.236	1.152	1.56	2.6295	1.15808	0.86933
396	9.525	12.758	11.2375	14.649	20.712	14.876	13.9596	3.88405		12.249	9.5195	1.8615	8.78	9.9165	9.611	8.65625	3.53091		0.8105	0	0	0	5.4495	4.669	1.8215	2.53954		0	0.173	0	0.1925	1.0005	2.069	0.5725	0.822461
397.09	8.8655	12.0575	11.3265	14.4595	20.3725	14.8085	13.6483	3.95008		11.7475	9.1205	2.6505	9.176	10.122	9.6175	8.739	3.13502		0.7755	0	0	0.055	5.6775	5.0305	1.92308	2.6816		0	0.428	0	0.443	1.193	2.7445	0.801417	1.04703
398.17	8.327	11.399	10.3775	13.7105	19.5615	13.9785	12.8923	3.89162		11.234	8.574	2.128	8.372	9.4465	9.4565	8.20183	3.14249		0.5145	0	0	0.101	5.2215	4.4465	1.71392	2.43661		0	0	0	0.254	0.945	2.3025	0.583583	0.918219
399.26	8.178	11.235	9.7655	12.972	18.3355	13.064	12.2583	3.52139		10.8875	8.2785	2.1455	7.9035	9.1485	8.814	7.86292	2.98559		0.558	0	0	0.035	4.6015	4.2475	1.57367	2.22122		0	0	0	0.464	1.2795	2.2625	0.667667	0.927001
400.34	7.3565	10.441	8.9355	12.1085	17.998	12.964	11.6339	3.72818		10.2005	7.8145	2.012	7.5155	9.054	8.311	7.48458	2.8489		0.107	0	0	0	4.6195	4.2015	1.488	2.26799		0	0	0	0.2825	1.027	2.1955	0.584167	0.883997
401.07	7.114	10.0035	8.1805	11.2695	16.437	11.865	10.8116	3.29279		10.033	7.472	1.4965	7.2375	8.367	7.6065	7.03542	2.89813		0.203	0	0	0	3.771	3.424	1.233	1.8365		0	0	0	0.0385	1.046	2.04	0.52075	0.85207
402.15	5.9465	9.0195	8.051	11.1185	16.3945	11.583	10.3522	3.60814		8.985	6.6555	1.721	7.0035	8.051	7.386	6.63367	2.54461		0	0	0	0	3.735	3.4555	1.19842	1.85868		0	0	0	0	0.5725	1.996	0.428083	0.801529
403.24	5.8155	8.7895	7.2855	10.0855	14.93	10.485	9.56517	3.15458		8.812	6.3715	1.0625	6.1365	7.2835	6.686	6.05867	2.62832		0	0	0	0	3.0515	2.8735	0.9875	1.53086		0	0	0	0	0.517	1.2085	0.287583	0.496294
404.32	5.8125	8.7165	6.945	9.8755	14.5465	10.108	9.334	3.0513		8.833	6.377	1.44	6.1365	7.131	6.4825	6.06667	2.46842		0.079	0	0	0	3.234	2.99	1.0505	1.59899		0	0	0	0	0.7245	1.472	0.366083	0.614424
405.04	5.916	8.488	7.1625	9.824	14.3655	10.022	9.29633	2.93717		8.8245	6.669	1.921	6.3385	7.6285	6.5555	6.32283	2.34578		0.14	0	0	0	3.6925	3.46	1.21542	1.83097		0	0	0	0.266	0.893	2.1375	0.549417	0.851582
406.13	5.1645	7.7485	7.0305	9.5285	14.0805	10.0375	8.93167	3.07556		8.119	5.8995	2.291	6.2845	7.3955	6.6585	6.108	2.03219		0.021	0	0	0	3.6145	3.1825	1.13633	1.7576		0	0	0	0.0305	0.882	2.1595	0.512	0.879708
407.21	5.1055	7.678	6.272	8.795	13.3045	9.4975	8.44208	2.87428		8.0485	5.9675	1.6335	5.779	6.8255	6.1755	5.73825	2.17319		0	0	0	0	3.0105	2.8615	0.978667	1.51688		0	0.044	0	0.3985	1.2555	1.8845	0.597083	0.793638
408.29	4.473	7.0845	5.6775	8.41	12.2375	8.88	7.79375	2.73187		7.6735	5.3855	1.3435	5.309	6.326	5.8475	5.31417	2.12819		0	0	0	0	2.799	2.5975	0.899417	1.39483		0	0	0	0.083	0.973	1.8645	0.48675	0.775684
409.01	4.0445	6.9745	5.4925	8.1785	12.2785	8.7085	7.61283	2.86095		7.038	5.0165	1.565	5.3405	6.1675	5.4885	5.10267	1.87656		0	0	0	0	2.7085	2.6685	0.896167	1.38839		0	0	0	0	0.603	1.8465	0.40825	0.744737
410.1	4.1725	6.9175	5.03	7.736	11.6115	7.8995	7.22783	2.61487		7.1125	5.185	1.3165	4.6855	5.775	5.1545	4.8715	1.93336		0	0	0	0	2.4145	2.464	0.813083	1.25972		0	0	0	0.044	1.049	1.525	0.436333	0.676113
411.18	3.8395	6.574	4.424	7.1885	11.015	7.5765	6.76958	2.5681		6.839	4.9805	1.046	4.3775	5.329	4.7105	4.54708	1.91652		0	0	0	0	2.0315	1.934	0.660917	1.02435		0	0	0	0.267	0.9895	1.166	0.40375	0.535139
412.26	3.379	5.916	4.28	6.7765	10.714	7.179	6.37408	2.57722		6.217	4.2735	1.07	4.3255	5.1565	4.782	4.30408	1.73637		0	0	0	0	1.945	2.0525	0.66625	1.03271		0	0	0	0	0.65	1.3525	0.33375	0.562747
413.34	2.79	5.419	3.6365	6.155	9.607	6.6805	5.71467	2.41813		5.7615	3.866	0.6975	3.7805	4.7495	4.0185	3.81225	1.69859		0	0	0	0	1.3965	1.5405	0.4895	0.759696		0	0	0	0	0.519	0.7225	0.206917	0.32695
414.06	3.475	6.0905	3.471	6.031	9.476	6.688	5.87192	2.24669		6.2165	4.558	0.77	3.8105	4.543	3.8925	3.96508	1.78841		0	0	0	0	1.5675	1.355	0.487083	0.757572		0	0	0	0.224	1.058	0.931	0.368833	0.493978
415.15	3.136	5.658	3.286	5.532	9.0835	5.9965	5.44867	2.17202		6.241	4.0035	0.5865	3.4765	4.3805	3.6	3.71467	1.83109		0	0	0	0	1.4415	1.2905	0.455333	0.707014		0	0	0	0.025	0.8915	0.751	0.277917	0.423314
416.23	3.143	5.4995	3.547	5.85	9.1545	6.3945	5.59808	2.17209		6.076	4.2565	1.227	3.867	4.6415	3.7885	3.97608	1.58339		0	0	0	0	1.6635	1.662	0.55425	0.858641		0	0	0	0.2955	1.1005	1.296	0.448667	0.595017
417.31	2.6375	5.0395	2.9045	5.222	8.377	5.497	4.94625	2.08121		5.639	3.721	0.9265	3.2585	4.0715	3.1595	3.46267	1.53229		0	0	0	0	1.1465	1.0775	0.370667	0.574649		0	0	0	0	0.665	0.7865	0.241917	0.37674
418.03	2.664	5.1825	2.9595	5.0845	8.267	5.303	4.91008	2.01879		5.7825	3.689	0.9195	3.1715	4.1025	3.0075	3.44542	1.58746		0	0	0	0	1.039	1.183	0.370333	0.575522		0	0	0	0	0.8605	0.8515	0.285333	0.442046
419.11	2.7765	4.9345	2.9035	4.8685	7.598	4.9035	4.66408	1.75743		5.9435	3.9655	0.976	3.1575	3.828	2.749	3.43658	1.63234		0.0845	0	0	0	1.184	1.1645	0.4055	0.596402		0	0	0	0.214	1.036	0.729	0.329833	0.44672
420.19	2.8445	4.99	2.6115	4.612	7.3925	4.389	4.47325	1.72826		5.6505	3.8265	0.9705	3.0575	3.7795	2.454	3.28975	1.56412		0.2785	0	0	0	1.032	0.998	0.38475	0.500079		0	0	0	0.239	0.9435	0.6445	0.3045	0.40159
421.27	2.972	4.867	3.0535	4.69	7.2765	4.479	4.55633	1.56769		5.834	3.9585	1.509	3.3305	3.91	2.707	3.5415	1.4448		0.663	0	0	0	1.436	1.268	0.561167	0.666339		0.07	0.451	0.0865	0.411	1.2115	1.186	0.569333	0.512677
422.35	2.889	4.898	2.2655	4.011	6.6455	3.954	4.1105	1.5477		5.882	4.2405	0.893	2.6495	3.294	2.1335	3.18208	1.73467		0.805	0	0	0	0.811	0.813	0.404833	0.443481		0.331	0.581	0.4185	0.5725	1.51	0.7485	0.693583	0.425212
423.07	2.7205	4.613	2.2735	4.0605	6.261	3.876	3.96742	1.42257		5.6205	3.9635	0.9935	2.743	3.3615	2.1765	3.14308	1.58578		0.678	0	0	0	0.982	0.866	0.421	0.471279		0.166	0.308	0.3645	0.692	1.311	0.8385	0.613333	0.424
424.15	2.3155	4.355	2.028	3.795	5.998	3.5645	3.676	1.44542		5.2255	3.617	1.001	2.534	3.114	1.925	2.90275	1.46004		0.455	0	0	0	0.839	0.8215	0.352583	0.409858		0	0.249	0.1795	0.422	1.195	0.9115	0.492833	0.463434
425.22	2.223	4.063	1.623	3.287	5.419	3.093	3.28467	1.34805		4.9325	3.287	0.7655	2.1945	2.7075	1.678	2.59417	1.43553		0.2905	0	0	0	0.4695	0.501	0.210167	0.241164		0	0.177	0.128	0.283	1.1245	0.5715	0.380667	0.412182
426.3	1.8745	3.725	2.0375	3.3595	5.6925	3.709	3.39967	1.38866		4.6115	3.1615	1.0545	2.3285	3.0485	2.118	2.72042	1.19751		0.253	0	0	0	0.8425	0.978	0.345583	0.450274		0	0	0.165	0.172	1.151	1.024	0.418667	0.525071
427.02	1.9215	3.767	1.155	2.8025	4.846	3.095	2.93117	1.31018		4.3755	3.052	0.666	1.7285	2.5285	1.69	2.34008	1.2872		0.1955	0	0	0	0.4265	0.5735	0.19925	0.249328		0	0.241	0.1005	0.4225	1.198	0.583	0.424167	0.434114
428.1	1.0185	3.1755	1.3545	2.9115	4.836	3.3295	2.77092	1.40266		3.882	2.3825	0.723	1.8095	2.609	1.653	2.1765	1.06392		0	0	0	0	0.586	0.693	0.213167	0.331965		0	0	0	0	0.681	0.7465	0.237917	0.36916
429.18	1.022	3.013	1.2955	2.831	4.9165	3.283	2.72683	1.42491		3.646	2.348	1.0075	2.0685	2.697	1.8005	2.26125	0.887273		0	0	0	0	0.6195	0.8885	0.251333	0.398548		0	0	0	0.0245	0.984	1.025	0.338917	0.515809
430.26	1.0395	3.0985	1.5455	3.1615	5.041	3.4605	2.89108	1.43537		3.616	2.3925	1.1415	2.175	2.908	2.3495	2.43042	0.820759		0	0	0	0	1.1035	1.285	0.398083	0.619373		0	0	0	0.197	1.0715	1.431	0.449917	0.635631
431.33	0.535	2.5265	1.0165	2.3355	4.274	2.8655	2.25883	1.34324		3.312	2.257	0.649	1.5185	2.3475	1.4745	1.92642	0.917481		0	0	0	0	0.42	0.5045	0.154083	0.240196		0	0	0	0	0.7905	0.828	0.26975	0.418063
432.05	0.3375	2.564	0.6735	2.1945	4.2045	2.78	2.12567	1.43198		3.182	1.9315	0.5075	1.4475	2.2025	1.4715	1.79042	0.893465		0	0	0	0	0.2935	0.615	0.151417	0.255658		0	0	0	0	0.5435	0.647	0.198417	0.309123
433.13	0.6755	2.7535	0.9805	2.531	4.1115	2.97	2.337	1.29316		3.3925	2.26	0.8725	1.6755	2.3825	1.455	2.00633	0.874792		0	0	0	0	0.604	0.834	0.239667	0.378347		0	0	0	0	0.888	0.9195	0.30125	0.466801
434.2	1.0615	2.973	1.21	2.484	4.4735	3.0835	2.54758	1.27898		3.5145	2.358	1.088	1.9825	2.698	1.921	2.26033	0.817402		0	0	0	0	0.8765	1.123	0.33325	0.52212		0	0	0	0.2405	0.9815	1.2215	0.40725	0.551023
435.28	0.9215	2.8815	1.1155	2.5975	4.407	3.1415	2.51075	1.31233		3.5915	2.2555	1.1055	1.78	2.485	1.963	2.19675	0.830784		0	0	0	0	0.8785	1.125	0.333917	0.523142		0	0	0	0.119	1.0405	1.294	0.408917	0.594636
436	1.0165	2.8245	0.5605	1.9455	3.703	2.7045	2.12575	1.18523		3.589	2.4045	0.649	1.329	1.9535	1.3165	1.87358	1.03319		0	0	0	0	0.3815	0.645	0.171083	0.277831		0	0	0.0705	0.299	1.162	0.7265	0.376333	0.473847
437.07	0.821	2.56	0.6215	1.916	3.751	2.604	2.04558	1.18569		3.3415	2.1805	0.6305	1.497	2.0555	1.302	1.8345	0.925925		0	0	0	0	0.4715	0.6435	0.185833	0.292985		0	0	0	0.0915	0.8445	0.7395	0.27925	0.400132
438.15	0.817	2.75	0.5305	1.8805	3.6745	2.5185	2.0285	1.2003		3.334	2.202	0.7675	1.4085	1.9155	1.2265	1.809	0.902867		0	0	0	0	0.351	0.6625	0.168917	0.279611		0	0	0	0.218	0.9605	0.867	0.340917	0.452643
439.22	0.9075	2.729	0.9385	2.1305	3.691	2.6335	2.17167	1.09113		3.3625	2.3015	0.8945	1.5455	2.254	1.3295	1.94792	0.880207		0	0	0	0	0.5715	0.8965	0.244667	0.392722		0	0	0	0.1255	0.895	1.0075	0.338	0.478825
440.3	1.3685	3.1325	0.6705	2.006	3.613	2.3215	2.18533	1.09069		3.882	2.7355	0.9475	1.409	1.866	1.096	1.98933	1.12911		0.2265	0	0	0	0.3265	0.449	0.167	0.196047		0	0.06	0.2355	0.5495	1.368	0.7795	0.49875	0.519143
441.01	1.1075	2.7925	0.867	2.049	3.5405	2.3945	2.12517	1.01444		3.6075	2.4065	0.924	1.4255	2.026	0.976	1.89425	1.02169		0.02	0	0	0	0.5135	0.487	0.170083	0.256		0	0.016	0.033	0.294	1.012	0.677	0.338667	0.42002
442.09	0.613	2.3925	0.483	1.573	3.328	2.0395	1.73817	1.08768		2.9465	1.872	0.4645	1.0955	1.6135	0.868	1.47667	0.880417		0	0	0	0	0.057	0.3645	0.07025	0.145944		0	0	0	0	0.6685	0.4645	0.188833	0.299568
443.16	0.8175	2.6415	0.4635	1.5865	3.4415	2.258	1.86808	1.12975		3.2315	2.1285	0.5525	1.1675	1.745	1.0365	1.64358	0.954209		0	0	0	0	0.224	0.5185	0.12375	0.213136		0	0	0	0.181	0.825	0.5555	0.26025	0.350881
444.23	0.895	2.7225	0.305	1.4945	3.1835	2.071	1.77858	1.09391		3.2465	2.168	0.5845	0.928	1.7285	0.8485	1.584	1.00957		0	0	0	0	0.0105	0.3875	0.0663333	0.157395		0	0	0	0.093	0.911	0.439	0.2405	0.369932
445.31	0.965	2.661	0.8215	1.8685	3.3745	2.24	1.98842	0.985936		3.365	2.349	0.875	1.29	1.953	1.1275	1.82658	0.931426		0	0	0	0	0.3395	0.6735	0.168833	0.282076		0	0	0.0805	0.202	0.9785	0.7175	0.32975	0.416447
446.02	1.2945	2.937	0.8	1.884	3.4445	2.2695	2.10492	0.992202		3.657	2.5835	0.888	1.3335	1.9955	1.1955	1.94217	1.03866		0.2835	0	0	0	0.4225	0.723	0.238167	0.297075		0	0.143	0.313	0.4915	1.278	0.883	0.518083	0.482183
447.09	1.016	2.681	0.2795	1.503	3.25	1.913	1.77375	1.08647		3.4305	2.339	0.672	1.082	1.5975	0.7675	1.64808	1.06823		0	0	0	0	0.09	0.347	0.0728333	0.139055		0	0	0.034	0.208	0.95	0.5595	0.291917	0.386954
448.17	0.8145	2.617	0.064	1.176	2.9795	1.8085	1.57658	1.10757		3.054	2.214	0.643	1.0735	1.5645	0.7515	1.55008	0.937062		0	0	0	0	0.0775	0.158	0.03925	0.0659195		0	0	0	0.168	0.8895	0.5465	0.267333	0.371293
449.24	1.1615	2.9135	0.242	1.318	3.082	1.968	1.78083	1.09332		3.4295	2.5925	0.619	0.939	1.707	0.889	1.696	1.11293		0.202	0	0	0	0.173	0.3595	0.122417	0.148363		0	0.01	0.295	0.605	1.374	0.5565	0.473417	0.511073
450.31	0.8735	2.692	0	1.081	2.817	1.8545	1.553	1.10293		3.1015	2.4085	0.3455	0.8285	1.2455	0.757	1.44775	1.07465		0	0	0	0	0.03	0.2	0.0383333	0.0801041		0	0	0.281	0.5625	1.357	0.5	0.450083	0.504255
451.02	0.729	2.523	0.3205	1.471	3.09	2.233	1.72775	1.07584		2.979	2.1225	0.872	0.9745	1.6915	1.1165	1.626	0.816575		0	0	0	0	0.3715	0.5865	0.159667	0.256528		0	0	0.0575	0.28	1.0955	0.827	0.376667	0.472121
452.1	0.2785	1.863	0.3785	1.65	3.194	2.293	1.6095	1.12522		2.382	1.561	0.989	1.1365	1.9195	1.2945	1.54708	0.52532		0	0	0	0	0.4195	0.6785	0.183	0.295096		0	0	0	0	0.5275	0.8405	0.228	0.366822
453.17	0.5805	2.4045	0.633	1.532	3.167	2.4075	1.78742	1.05101		2.8605	2.0685	1.0435	1.195	1.8265	1.514	1.75133	0.663831		0	0	0	0	0.457	0.8045	0.21025	0.343755		0	0	0.0425	0.42	1.093	1.086	0.44025	0.52713
454.24	0.03	1.9485	0	0.796	2.404	1.923	1.18358	1.0491		2.086	1.624	0.227	0.5675	1.04	0.862	1.06775	0.685049		0	0	0	0	-0.22	0.1025	-0.0195833	0.1064		0	0	0	0	0.7075	0.527	0.20575	0.323817
455.31	-0.3455	1.4825	0.0945	1.159	2.6725	2.306	1.22817	1.18987		1.7745	1.2295	0.6575	0.8315	1.737	1.109	1.22317	0.459227		0	0	0	0	0.23	0.5195	0.124917	0.214082		0	0	0	0	0.554	0.9555	0.251583	0.40991
456.02	0.1085	1.9075	-0.0365	1.4	2.829	2.2005	1.4015	1.15515		2.292	1.7055	0.6475	0.9315	1.6515	1.161	1.39817	0.599182		0	0	0	0	0.3175	0.7545	0.178667	0.309369		0	0	0	0	0.9265	0.9655	0.315333	0.488668
457.09	-0.1325	1.725	0	0.7895	2.4965	1.929	1.13458	1.08133		1.963	1.466	0.3385	0.485	1.3535	0.756	1.06033	0.634033		0	0	0	0	0.0515	0.3425	0.0656667	0.137176		0	0	0	0	0.5255	0.765	0.215083	0.341705
458.16	0.24	2.0725	0.262	1.12	2.75	1.927	1.39525	1.02678		2.264	1.6875	0.812	0.885	1.5085	0.937	1.349	0.574571		0	0	0	0	0.3825	0.6225	0.1675	0.270361		0	0	0	0.1135	0.6985	1.108	0.32	0.472027
459.23	0.559	2.21	0.552	1.507	2.784	2.126	1.623	0.920662		2.737	1.8805	1.2885	1.3	1.793	1.3055	1.71742	0.56564		0	0	0	0	0.742	0.895	0.272833	0.425432		0	0	0.014	0.127	0.842	1.245	0.371333	0.538142
460.3	1.0845	2.5415	0.428	1.331	2.7305	1.8165	1.65533	0.883701		3.35	2.213	1.013	1.25	1.603	1.014	1.7405	0.908879		0.307	0	0	0	0.5335	0.6955	0.256	0.30639		0	0.109	0.356	0.4745	1.209	1.0705	0.5365	0.498884
461.01	0.62	2.314	0.31	1.299	2.7625	1.9435	1.5415	0.966826		2.822	2.045	1.0455	0.908	1.6215	0.9305	1.56208	0.763899		0	0	0	0	0.4235	0.6305	0.175667	0.279903		0	0	0.0775	0.221	0.9995	0.9365	0.372417	0.468767
462.08	0.5795	2.135	0	0.7165	2.1935	1.6085	1.2055	0.904074		2.604	1.809	0.43	0.4255	1.0815	0.6255	1.16258	0.879834		0	0	0	0	-0.206	0.3155	0.01825	0.167319		0	0	0.0995	0.1105	1.028	0.506	0.290667	0.406942
463.15	0.538	2.204	0	0.8565	2.533	1.9285	1.34333	1.01868		2.4875	1.969	0.6845	0.6875	1.3965	0.9065	1.35525	0.742638		0	0	0	0	0.105	0.4515	0.09275	0.1807		0	0	0	0.252	1.1505	0.653	0.342583	0.471038
464.21	0.1485	1.889	0.09	1.3165	2.818	2.4095	1.44525	1.1442		2.286	1.631	0.8335	0.742	1.662	1.0595	1.369	0.595157		0	0	0	0	0.394	0.658	0.175333	0.284165		0	0	0	0	0.709	0.8255	0.25575	0.397915
465.28	0.655	2.3275	0.157	1.4415	3.3185	2.4095	1.71817	1.18781		2.69	2.0505	1.0715	1.1745	1.8255	1.1825	1.66575	0.640411		0	0	0	0	0.5865	0.6635	0.208333	0.323666		0	0	0	0.1625	1.0355	1.013	0.3685	0.511875
466.35	0.6385	2.154	0.3945	1.486	3.361	2.4015	1.73925	1.1247		2.6045	1.8465	1.079	1.2855	1.921	1.4	1.68942	0.554112		0	0	0	0	0.6045	0.778	0.230417	0.361152		0	0	0	0	0.76	1.0215	0.296917	0.467355
467.06	0.842	2.511	0.4435	1.3765	3.2915	2.3015	1.79433	1.08799		3.094	2.106	0.959	1.1795	1.7515	1.207	1.71617	0.796518		0	0	0	0	0.5315	0.713	0.207417	0.326414		0	0	0.097	0.239	1.084	1	0.403333	0.503094
468.13	0.961	2.764	0.4295	1.4805	3.545	2.6245	1.96742	1.19752		3.1245	2.2565	1.072	1.3225	1.8435	1.4125	1.83858	0.756809		0	0	0	0	0.5335	0.736	0.211583	0.33398		0	0	0.281	0.35	1.2175	0.999	0.474583	0.515828
469.19	0.683	2.444	0.609	1.808	3.949	2.97	2.07717	1.31203		2.6985	1.8475	1.437	1.409	2.017	1.6335	1.84042	0.481502		0	0	0	0	0.7445	0.976	0.28675	0.450223		0	0	0	0	0.6175	1.133	0.29175	0.480476
470.26	0.678	2.4275	0.51	1.761	3.9485	2.9015	2.03775	1.32729		2.816	1.8055	1.1475	1.3455	2.046	1.516	1.77942	0.60054		0	0	0	0	0.7365	0.9145	0.275167	0.429987		0	0	0	0	0.743	1.003	0.291	0.458251
471.32	1.139	2.845	0.461	1.757	4.213	3.104	2.25317	1.38669		3.152	2.3365	1.194	1.2245	2.065	1.617	1.9315	0.750218		0	0	0	0	0.648	0.7865	0.239083	0.372967		0	0	0.023	0.067	0.988	1.073	0.3585	0.521796
472.04	1.2935	3.183	0.7235	2.2095	4.4855	3.187	2.51367	1.38387		3.2645	2.5635	1.256	1.707	2.47	1.8105	2.17858	0.724063		0	0	0	0	0.7915	1.0225	0.302333	0.474035		0	0	0.139	0.2855	1.1345	1.1235	0.447083	0.538679
473.1	1.6485	3.1335	0.8965	2.26	4.654	3.14	2.62208	1.32023		3.521	2.5125	1.376	1.7665	2.5505	1.602	2.22142	0.798411		0	0	0	0	0.7975	0.993	0.298417	0.46642		0	0	0	0.045	1.073	1.166	0.380667	0.573318
474.17	1.555	3.3235	0.82	1.993	4.621	3.1435	2.576	1.38049		3.444	2.6085	1.233	1.401	2.345	1.467	2.08308	0.867663		0	0	0	0	0.73	0.6785	0.23475	0.364038		0	0	0	0.1495	0.923	0.8085	0.3135	0.433188
475.23	1.573	3.2835	0.9315	2.2275	4.9645	3.3515	2.72192	1.4499		3.4505	2.431	1.49	1.6525	2.298	1.6265	2.15808	0.741476		0	0	0	0	0.689	0.797	0.247667	0.385201		0	0	0	0	0.8215	0.9585	0.296667	0.461631
476.29	2.101	3.758	1.1815	2.5295	5.025	3.3555	2.99175	1.35186		4.0315	3.0255	1.5005	1.8205	2.543	1.817	2.45633	0.952813		0	0	0	0	0.8195	0.8765	0.282667	0.438276		0	0	0.14	0.2955	0.998	0.8625	0.382667	0.440052
477	1.954	3.77	1.6485	2.6185	5.592	3.64	3.20383	1.45175		3.83	2.9195	1.736	2.078	2.9095	1.9135	2.56442	0.799179		0	0	0	0	1.0595	1.1565	0.369333	0.57299		0	0	0	0.053	0.8735	1.143	0.344917	0.52124
478.07	2.0265	3.835	1.798	3.0975	5.8005	3.8	3.39292	1.45984		4.0525	2.955	1.8825	2.448	2.951	2.01	2.7165	0.795432		0	0	0	0	1.2795	1.256	0.422583	0.654705		0	0	0	0.2295	0.8585	1.3175	0.400917	0.558765
479.13	2.404	4.062	1.727	3.1375	5.887	3.9495	3.52783	1.462		4.3675	3.147	2.045	2.2665	3.078	1.87	2.79567	0.935327		0.113	0	0	0	1.205	1.152	0.411667	0.595832		0	0.057	0.2545	0.203	0.9255	1.1755	0.435917	0.491414
480.19	2.731	4.2535	1.6515	2.9815	5.6425	3.6395	3.48325	1.37499		4.545	3.296	1.727	2.1005	2.87	1.7225	2.71017	1.09992		0.095	0	0	0	1.012	0.748	0.309167	0.45148		0	0.226	0.28	0.414	1.18	0.87	0.495	0.442724
481.26	3.2705	4.733	1.8585	3.2455	5.8935	3.7755	3.79608	1.38643		5.1185	3.743	2.035	2.4535	3.031	1.8735	3.04242	1.22712		0.8195	0	0	0	1.145	1.0855	0.508333	0.567538		0.336	0.757	0.716	0.762	1.541	1.2345	0.891083	0.42749
482.32	3.523	4.9825	1.8155	3.254	5.7285	3.448	3.79192	1.38232		5.439	3.9815	2.089	2.2945	2.8215	1.6105	3.03933	1.4278		1.0995	0	0	0	1.063	0.8705	0.5055	0.559188		0.711	0.989	0.7515	0.874	1.568	0.827	0.953417	0.316482
483.03	3.94	5.1745	2.129	3.457	5.979	3.2985	3.99633	1.3847		5.947	4.2765	2.3915	2.581	2.995	1.4995	3.28175	1.58967		1.5335	0	0	0	1.261	0.9525	0.6245	0.708378		0.939	1.292	0.855	0.897	1.5355	0.999	1.08625	0.26935
484.09	4.8305	6.123	2.473	4.0155	6.8945	3.7305	4.67783	1.62621		7.043	5.1205	2.7915	3.0585	3.4665	1.785	3.8775	1.89542		2.109	0	0	0.076	1.533	1.1875	0.817583	0.916869		1.336	1.694	1.1195	1.239	1.853	1.227	1.41142	0.293083
485.15	4.1245	5.4255	2.1395	3.4685	6.256	3.621	4.1725	1.47283		5.929	4.577	2.3865	2.671	3.123	1.732	3.40308	1.56197		1.6245	0	0	0	1.3205	1.088	0.672167	0.755727		1.105	1.46	1.006	1.1555	1.75	1.129	1.26758	0.281559
486.21	3.7225	5.0705	1.9335	3.2525	5.887	3.387	3.8755	1.40682		5.4685	4.1685	2.083	2.4605	2.895	1.5165	3.09867	1.46589		1.2835	0	0	0	1.112	0.858	0.54225	0.60924		0.813	1.128	0.713	0.9145	1.5065	0.906	0.996833	0.285079
487.27	4.0515	5.2655	2.082	3.433	6.075	3.477	4.064	1.42541		5.8265	4.38	2.435	2.6405	2.963	1.595	3.30667	1.53317		1.597	0	0	0	1.2235	0.9895	0.635	0.722097		1.044	1.239	0.9555	1.0295	1.626	1.105	1.1665	0.244326
488.33	4.0075	5.2655	1.9445	3.3605	6.135	3.38	4.0155	1.49511		5.8335	4.4245	2.288	2.5635	2.9595	1.606	3.27917	1.56414		1.591	0	0	0	1.202	0.956	0.624833	0.713796		1.074	1.414	1.011	1.1415	1.732	1.029	1.23358	0.285066
489.04	3.5715	4.8615	2.0285	3.3495	6.086	3.562	3.90983	1.39501		5.3185	4.0675	2.347	2.61	3.114	1.683	3.19	1.31335		1.1645	0	0	0	1.2235	0.9485	0.556083	0.616002		0.698	1.07	0.672	0.8355	1.4135	1.1355	0.97075	0.288082
490.1	3.531	4.8255	2.151	3.5425	6.19	3.758	3.99967	1.36998		5.2265	3.929	2.529	2.758	3.254	1.966	3.27708	1.16394		1.021	0	0	0	1.4235	1.296	0.623417	0.695201		0.499	0.814	0.558	0.7445	1.382	1.3345	0.888667	0.382017
491.16	3.749	5.031	2.0045	3.375	6.027	3.461	3.94125	1.4055		5.602	4.166	2.439	2.5905	2.991	1.5915	3.23	1.4338		1.424	0	0	0	1.2655	0.9815	0.611833	0.685065		0.863	1.107	0.8155	0.9135	1.468	1.0195	1.03108	0.238892
492.22	3.781	5.123	2.2475	3.587	6.298	3.7655	4.13367	1.39854		5.6255	4.203	2.576	2.757	3.203	1.8805	3.37417	1.34416		1.3225	0	0	0.115	1.407	1.1935	0.673	0.699821		0.798	1.156	0.8555	0.903	1.519	1.313	1.09075	0.287522
493.28	3.2495	4.57	2.1435	3.523	6.4735	4.0385	3.99967	1.46164		4.926	3.755	2.3755	2.7025	3.259	1.9645	3.16375	1.07112		0.765	0	0	0	1.291	1.1395	0.532583	0.608029		0.354	0.554	0.4585	0.516	1.2115	1.316	0.735	0.416401
494.33	3.3805	4.876	1.8515	3.385	6.534	4.1035	4.02175	1.58584		4.9585	3.7805	2.2395	2.5405	3.195	2.001	3.11917	1.11223		0.593	0	0	0	1.2875	1.1565	0.506167	0.601593		0.275	0.52	0.61	0.714	1.398	1.1135	0.77175	0.411975
495.04	3.24	4.6745	2.3465	3.934	6.935	4.602	4.28867	1.5651		5.068	3.7885	2.609	3.0465	3.489	2.5645	3.42758	0.936506		0.4285	0	0	0.0155	1.711	1.5545	0.61825	0.804294		0.203	0.326	0.3665	0.555	1.252	1.5905	0.7155	0.568399
496.1	3.61	5.066	2.252	3.608	6.8855	4.39	4.30192	1.57664		5.384	4.09	2.367	2.7255	3.463	2.2925	3.387	1.19699		0.7345	0	0	0	1.469	1.3455	0.5915	0.694059		0.434	0.7	0.6195	0.8015	1.4445	1.2215	0.870167	0.384718
497.16	3.77	5.1025	2.235	3.7995	7.019	4.462	4.398	1.60008		5.514	4.132	2.467	2.841	3.5395	2.2125	3.451	1.23303		0.6945	0	0	0	1.4755	1.141	0.551833	0.653329		0.232	0.588	0.607	0.7475	1.495	1.152	0.803583	0.450428
498.21	3.793	5.2615	2.3995	3.9705	7.378	4.7115	4.58567	1.67665		5.429	4.102	2.556	2.969	3.657	2.43	3.52383	1.13337		0.5575	0	0	0	1.5225	1.3135	0.565583	0.697823		0.176	0.539	0.414	0.594	1.252	1.2065	0.696917	0.436971
499.27	3.7505	5.3405	2.6325	4.335	8.0385	5.2815	4.89642	1.84238		5.6255	4.0715	2.7255	3.308	3.8165	2.739	3.71433	1.08487		0.3095	0	0	0	1.6465	1.5915	0.59125	0.805253		0	0.15	0.382	0.4605	1.142	1.3965	0.5885	0.558008
500.33	4	5.431	2.506	4.3575	8.2485	5.3525	4.98258	1.92322		5.5305	4.0585	2.5245	3.0885	3.8825	2.7515	3.63933	1.10868		0.201	0	0	0	1.485	1.4515	0.522917	0.736455		0	0.142	0.1085	0.3525	1.108	1.2	0.485167	0.531326
501.03	3.9945	5.4935	2.9065	4.636	8.486	5.581	5.18292	1.90046		5.7235	4.094	2.583	3.3465	4.0925	2.9295	3.79483	1.12394		0.1185	0	0	0	1.6175	1.4675	0.533917	0.784028		0	0.229	0.1155	0.417	1.042	1.2275	0.505167	0.510104
502.09	4.491	5.8875	3.3735	5.165	9.405	6.1745	5.74942	2.05588		6.054	4.3405	3.0015	3.631	4.56	3.2865	4.14558	1.11027		0.1985	0	0	0	2.0495	1.858	0.684333	0.988144		0	0.171	0.1745	0.3535	1.2275	1.4255	0.558667	0.608409
503.14	4.8035	6.3535	3.807	5.627	10.027	6.49	6.18467	2.13341		6.4735	4.7985	3.1765	3.957	4.856	3.5945	4.476	1.18098		0.2045	0	0	0	2.1355	1.8895	0.704917	1.01892		0	0.369	0.3275	0.4755	1.162	1.4175	0.62525	0.544691
504.2	5.106	6.768	3.524	5.7485	10.4125	6.6715	6.37175	2.30975		6.7785	5.0425	2.9475	4.0425	4.667	3.5115	4.49825	1.34985		0.199	0	0	0	1.998	1.5485	0.62425	0.90458		0	0.324	0.1805	0.428	1.0105	1.1035	0.50775	0.450045
505.25	5.5705	7.141	4.531	6.6465	11.5075	7.668	7.17742	2.40247		7.197	5.205	3.479	4.736	5.3255	4.142	5.01408	1.27223		0.236	0	0	0	2.595	1.9705	0.80025	1.16878		0	0.21	0.1835	0.2605	0.9545	1.491	0.516583	0.579419
506.31	6.2265	7.779	5.2935	7.3485	12.7035	8.3605	7.95192	2.57615		7.9415	5.8675	3.7815	5.1705	6.1595	4.7135	5.60567	1.42438		0.41	0	0	0	3.0455	2.26	0.952583	1.34954		0.257	0.533	0.319	0.594	1.2125	1.685	0.76675	0.563326
507.01	7.0435	8.547	5.376	7.687	13.0495	8.8695	8.42875	2.58256		8.366	6.2205	3.92	5.3035	6.226	4.707	5.7905	1.54387		0.6215	0	0	0	2.962	2.269	0.975417	1.31145		0.442	0.819	0.5785	0.8715	1.543	1.52	0.962333	0.467982
508.07	7.3595	9.126	5.9315	8.7105	14.5165	9.558	9.20033	2.92263		8.7125	6.4795	4.155	5.806	6.6365	5.215	6.16742	1.54159		0.487	0	0	0.178	3.1755	2.5045	1.0575	1.40821		0.353	0.768	0.3795	0.6225	1.3285	1.5385	0.831667	0.495548
509.12	8.2845	9.765	6.7345	9.267	15.4485	10.3115	9.9685	2.96568		9.8475	7.3	4.331	6.2475	7.1545	5.6	6.74675	1.87014		0.7785	0	0	0.171	3.58	2.7035	1.2055	1.55185		0.529	0.992	0.4745	0.8135	1.4575	1.607	0.978917	0.470728
510.17	9.36	10.6775	7.5585	10.138	16.6345	11.168	10.9227	3.06987		10.5515	7.814	4.595	6.8465	7.6365	6.131	7.26242	1.9915		0.87	0	0	0.0375	3.727	2.6695	1.21733	1.60522		0.841	1.265	0.6415	1.0045	1.756	1.3795	1.14792	0.402077
511.23	10.0575	11.476	8.4105	11.31	18.0525	12.2335	11.9233	3.28818		11.082	8.3155	4.9415	7.428	8.3895	6.7455	7.817	2.03982		0.7595	0	0	0.207	4.1395	2.876	1.33033	1.75544		0.722	1.181	0.576	0.8325	1.422	1.5905	1.054	0.406732
512.28	11.264	12.419	9.5865	12.665	19.71	13.393	13.1729	3.46741		12.1225	9.1	5.342	8.0815	9.241	7.611	8.583	2.23288		1.011	0	0	0.411	4.633	3.313	1.56133	1.94962		0.968	1.261	0.6645	1.0345	1.644	1.619	1.1985	0.385844
513.33	12.1945	13.6925	10.3415	13.511	21.2155	14.641	14.266	3.71559		13.176	9.909	5.452	8.6505	9.568	8.018	9.12892	2.53625		1.322	0	0	0.2	4.8975	3.341	1.62675	2.0522		1.229	1.631	0.848	1.2615	1.805	1.56	1.38908	0.345079
514.03	12.6375	13.987	11.128	14.4525	22.2835	15.6925	15.0302	3.88389		13.4015	10.1795	6.0025	9.216	10.428	8.6445	9.64533	2.42746		1.014	0	0	0.532	5.423	3.8455	1.80242	2.28104		0.851	1.223	0.5815	1.065	1.5265	1.651	1.14967	0.40445
515.09	14.1815	15.145	12.4015	15.885	23.9225	16.9325	16.4113	3.99051		14.515	11.131	6.2675	9.844	11.1065	9.6005	10.4108	2.68298		1.302	0	0	0.641	5.887	4.1125	1.99042	2.44561		1.244	1.63	0.812	1.352	1.892	1.8385	1.46142	0.409145
516.14	15.327	16.3905	13.764	17.4745	25.693	18.29	17.8232	4.17215		15.702	11.8975	6.6425	10.7985	11.828	10.2005	11.1782	2.9352		1.312	0	0	0.564	6.252	4.2655	2.06558	2.59698		1.116	1.482	0.808	1.4355	1.7975	1.682	1.38683	0.367585
517.19	17.0835	18.0955	15.4715	18.866	27.632	19.708	19.4761	4.25704		17.1635	13.278	7.255	11.6825	12.823	11.197	12.2332	3.22201		1.764	0	0	0.9365	6.92	4.481	2.35025	2.78612		1.628	2.024	1.2235	1.7715	1.9275	1.9235	1.74967	0.292996
518.24	18.416	19.394	16.945	20.4615	29.3475	21.1365	20.9501	4.37433		18.2525	14.1195	7.609	12.6525	13.528	11.8615	13.0038	3.45255		1.9895	0	0	0.989	7.3885	4.8055	2.52875	2.97495		1.83	2.185	1.2605	1.9085	2.0285	1.835	1.84125	0.314702
519.29	19.5525	20.451	18.3865	22.0255	31.299	23.087	22.4669	4.64312		19.2305	14.7975	7.7605	13.3485	14.392	12.8585	13.7312	3.69793		1.996	0	0	0.8155	7.849	5.1355	2.63267	3.19511		1.675	2.277	1.25	1.954	2.021	1.8555	1.83875	0.349938
520.34	20.788	21.487	19.76	23.187	32.8	24.7855	23.8012	4.75585		19.823	15.826	7.9655	13.868	14.988	13.755	14.3709	3.84408		1.8925	0	0	0.8155	8.3935	5.357	2.74308	3.41315		1.705	2.031	1.26	2.024	2.1155	1.75	1.81425	0.3178
521.39	22.254	22.89	21.594	25.4235	35.1705	26.716	25.6747	5.04828		21.333	16.6695	8.641	14.889	16.1655	14.7065	15.4007	4.09449		1.892	0	0	0.828	8.781	5.9045	2.90092	3.62608		1.959	2.337	1.4265	2.2315	2.172	1.8445	1.99508	0.332073
522.09	23.3645	23.9065	22.747	26.323	36.021	27.5125	26.6458	4.94411		21.916	17.4115	8.7885	15.2135	16.646	15.388	15.8939	4.25065		2.2465	0	0	0.8695	9.1105	5.835	3.01025	3.70085		2.174	2.532	1.531	2.52	2.3115	1.56	2.10475	0.453532
523.14	24.81	25.401	24.715	28.454	38.6635	29.669	28.6188	5.33155		23.257	18.423	9.5565	16.5415	17.8685	16.8265	17.0788	4.41674		2.2345	0.2445	0.2445	1.5085	10.209	6.5775	3.50308	4.03102		2.024	2.669	1.624	2.6965	2.303	2.135	2.24192	0.408293
524.19	26.758	26.883	26.671	30.1355	40.2135	31.2285	30.3149	5.22602		24.808	19.6635	10.238	17.7315	18.595	17.6275	18.1106	4.68735		2.592	0.504	0.504	1.6405	10.7055	6.97	3.81933	4.13721		2.403	2.881	1.8095	3.0035	2.542	2.234	2.47883	0.436968
525.24	28.5975	28.0865	28.43	31.996	41.9455	32.8105	31.9777	5.27644		25.9725	20.8235	10.4495	18.254	19.328	18.202	18.8383	5.02386		3.0265	0.389	0.389	1.459	11.0755	6.815	3.859	4.27436		2.808	3.251	1.995	3.277	2.704	1.8655	2.65008	0.60443
526.29	30.0195	30.006	30.1455	33.274	43.689	34.766	33.65	5.30866		27.3545	22.0225	10.9565	19.0325	20.227	19.211	19.8007	5.31669		3.4935	0.502	0.502	1.6455	11.6905	7.2375	4.1785	4.46556		3.193	3.801	2.4255	3.8	3.147	2.07	3.07275	0.707623
527.33	32.2005	31.4075	32.181	35.243	44.9	36.289	35.3702	5.0517		28.8445	23.206	11.349	19.9685	20.8005	19.9575	20.6877	5.67714		3.8565	0.828	0.828	1.84	12.279	7.614	4.54092	4.57508		3.374	4.02	2.428	3.918	3.0525	2.1065	3.14983	0.776734
528.03	34.3555	33.2885	34.1905	37.3345	47.0735	37.5655	37.3013	5.09949		30.621	24.477	12.0855	20.9305	21.6065	20.722	21.7404	6.02133		4.199	0.9755	0.9755	1.9585	12.852	7.747	4.78458	4.71608		3.794	4.513	2.874	4.346	3.35	1.9665	3.47392	0.958148
529.08	35.919	35.259	36.0745	39.07	49.6465	40.374	39.3905	5.41058		31.946	25.963	12.668	21.888	22.962	21.985	22.902	6.28921		4.5745	1.0125	1.0125	2.048	13.629	8.1865	5.07717	5.00546		4.007	4.588	3.1545	4.7825	3.624	2.156	3.71867	0.973631
530.13	34.2075	33.496	35.8035	38.4395	49.2	40.6045	38.6252	5.82349		30.1065	24.7405	12.1345	21.24	22.6305	22.21	22.177	5.85466		3.9165	0.8885	0.8885	1.9375	13.356	8.269	4.876	4.99557		3.613	4.136	2.9175	4.481	3.354	2.23	3.45525	0.817451
531.17	34.9395	33.984	37.4295	39.8405	50.0485	41.846	39.6813	5.86864		30.264	24.872	12.647	22.17	23.299	23.1645	22.7361	5.72437		3.557	1.289	1.289	2.1605	14.0775	8.8135	5.19775	5.18454		3.336	3.87	2.726	4.502	3.2775	2.539	3.37508	0.7275
532.22	36.887	35.397	38.6085	40.867	50.7405	42.304	40.8007	5.48428		31.962	26.494	12.6835	21.9635	23.375	23.1045	23.2637	6.32083		4.049	0.711	0.711	1.6745	13.911	8.2935	4.89167	5.27138		3.487	4.25	3.131	4.9095	3.599	1.8555	3.53867	1.03834
533.27	38.161	36.7335	40.3765	42.128	52.29	43.3455	42.1724	5.52525		32.623	27.17	13.139	22.782	23.92	23.6295	23.8773	6.38597		4.076	0.9845	0.9845	1.85	14.5605	8.5705	5.171	5.42219		3.671	4.19	3.1455	4.9515	3.5195	2.0015	3.57983	0.994536
534.31	37.8595	36.7825	40.276	42.3845	52.627	44.6725	42.4337	5.76945		32.2055	27.1295	13.084	22.826	24.067	24.035	23.8912	6.28643		3.983	0.8795	0.8795	1.973	14.713	8.7865	5.20242	5.52428		3.614	4.285	3.2575	5.1005	3.6265	2.1235	3.66783	0.999137
535.01	37.726	36.612	40.8285	42.8325	52.7885	45.273	42.6767	5.89439		32.033	26.9425	12.9925	22.97	24.287	24.5125	23.9562	6.25695		3.4995	0.6455	0.6455	1.6385	14.595	8.5515	4.92925	5.58787		3.159	3.926	2.892	4.8575	3.3275	1.846	3.33467	1.01111
536.05	38.838	37.511	42.061	44.099	54.1035	46.322	43.8224	5.99677		33.0095	27.638	13.6025	23.6615	24.701	24.749	24.5602	6.35292		3.865	0.8625	0.8625	1.8425	14.87	8.9365	5.2065	5.62411		3.327	4.037	3.1805	5.124	3.5635	2.135	3.56117	0.990208
537.1	39.5345	38.194	42.855	44.494	54.8675	47.03	44.4958	6.01687		33.302	28.14	13.773	23.7925	25.1565	25.2055	24.8949	6.42319		3.981	0.977	0.977	1.956	15.387	9.175	5.40883	5.77912		3.603	4.251	3.518	5.4655	3.713	2.2055	3.79267	1.06257
538.14	39.003	38.0595	43.0575	44.7225	54.842	47.8545	44.5898	6.19659		32.923	27.8685	13.805	23.8565	25.093	25.6225	24.8614	6.29156		3.6515	0.967	0.967	2.121	15.46	9.388	5.42575	5.83465		3.194	3.853	3.273	5.22	3.542	2.3225	3.56742	0.958037
539.19	40.031	38.516	44.276	45.326	55.1555	48.221	45.2543	6.00808		33.5165	28.3185	13.928	23.961	25.443	25.6195	25.1311	6.44498		3.2845	0.931	0.931	1.854	15.5825	9.076	5.2765	5.90082		3.146	3.779	3.123	5.211	3.293	2.078	3.43833	1.03101
540.23	41.8905	39.952	44.792	45.639	55.3525	47.9265	45.9254	5.40746		34.976	29.2455	14.235	24.1935	25.428	25.574	25.6087	6.81719		3.8755	1.0585	1.0585	2.083	15.5595	9.098	5.4555	5.79476		3.364	4.092	3.3365	5.455	3.596	2.0525	3.64933	1.11251
541.27	43.0825	40.831	46.068	46.9575	56.6255	48.83	47.0657	5.48173		35.791	30.2095	14.6685	24.7125	25.8985	25.796	26.1793	6.97858		4.3535	1.066	1.066	2.0275	15.8865	9.1055	5.58417	5.89118		3.947	4.647	3.6485	5.787	3.836	2.0295	3.9825	1.23663
542.32	42.14	40.7305	46.182	47.207	57.2815	49.862	47.2338	5.95333		35.032	29.8085	14.848	24.779	26.069	26.3965	26.1555	6.66268		4.185	1.361	1.361	2.365	16.267	9.555	5.849	5.95753		3.784	4.51	3.635	5.781	3.867	2.3635	3.99008	1.12314
543.01	42.0575	40.608	46.486	47.5055	57.3175	50.382	47.3927	6.04597		34.8995	29.8025	14.6635	24.8705	26.2255	26.794	26.2093	6.69135		4.078	1.2585	1.2585	2.1695	16.087	9.586	5.73958	5.9587		3.851	4.37	3.7805	5.8395	3.8615	2.2965	3.99983	1.14124
544.05	41.8265	40.0495	46.4475	47.1975	57.088	50.592	47.2002	6.16196		34.564	29.403	14.553	24.843	26.0505	26.5785	25.9987	6.59746		3.8135	1.1435	1.1435	2.1465	16.143	9.4785	5.64475	6.01705		3.541	4.21	3.63	5.6985	3.8125	2.2775	3.86158	1.1103
545.1	41.8375	40.3625	46.4355	46.907	57.4945	50.718	47.2925	6.23666		34.5075	29.458	14.6235	24.5935	26.1755	26.6195	25.9962	6.575		3.5705	0.991	0.991	2.033	16.0115	9.488	5.51417	6.04648		3.249	3.934	3.4265	5.55	3.762	2.308	3.70492	1.06741
546.14	42.141	40.365	46.8505	47.3995	57.446	50.674	47.4793	6.14904		34.4535	29.799	14.7665	24.875	26.1255	26.7345	26.1257	6.53929		3.6385	0.8775	0.8775	1.9345	16.2195	9.4315	5.4965	6.15268		3.164	3.82	3.5035	5.7045	3.7685	2.213	3.69558	1.14665
547.18	42.33	40.192	47.3165	47.565	58.1725	50.7595	47.7226	6.39379		34.5795	29.3595	14.486	24.6345	26.0395	26.599	25.9497	6.62836		3.3075	0.468	0.468	1.4155	15.985	9.11	5.12567	6.23312		3.077	3.624	3.408	5.35	3.5415	1.6625	3.44383	1.1819
548.22	42.142	40.461	47.36	47.401	57.7635	51.412	47.7566	6.30132		34.5285	29.612	14.4085	24.693	26.224	26.9285	26.0657	6.67442		3.184	0.6875	0.6875	1.7095	16.085	9.4335	5.29783	6.21806		3.101	3.464	3.3435	5.746	3.643	2.21	3.58458	1.17227
549.26	41.578	40.5575	47.2725	47.5055	58.176	52.2375	47.8878	6.61572		34.094	29.3185	14.6275	24.196	26.6425	27.2115	26.015	6.49604		2.6615	0.3395	0.3395	1.4915	16.1365	9.407	5.06258	6.39748		2.704	3.382	3.0335	5.5745	3.5015	1.936	3.35525	1.22385
550.3	42.0285	40.6745	47.4975	47.8625	57.9225	52.071	48.0094	6.39721		34.238	29.2985	14.918	24.513	26.261	27.3635	26.0987	6.41304		2.5905	0.5745	0.5745	1.5575	16.2675	9.4565	5.17017	6.37918		2.486	3.152	3.23	5.3785	3.656	2.115	3.33625	1.14303
551.34	42.14	40.6305	47.4615	47.5305	58.035	51.468	47.8776	6.35292		34.1035	29.54	14.2505	24.0605	25.547	26.6345	25.6893	6.63384		2.3365	0.041	0.041	0.9955	15.6105	9.0435	4.678	6.33442		2.324	3.069	2.971	5.1845	3.3555	1.479	3.06383	1.23693
552.03	42.22	40.604	48.0435	48.2615	58.2255	51.7945	48.1915	6.43302		34.5795	29.3395	14.692	24.7205	26.101	26.9295	26.0603	6.55927		2.1495	0.4295	0.4295	1.413	16.029	9.296	4.95775	6.36953		2.147	2.819	2.776	4.869	3.056	1.768	2.90583	1.07438
553.07	42.2275	40.943	47.6425	47.872	57.774	51.6985	48.0263	6.2044		34.495	29.5055	14.864	24.476	26.2855	26.928	26.0923	6.50658		2.6	0.442	0.442	1.4815	16.121	9.5145	5.10017	6.3826		2.572	3.182	3.12	5.3365	3.4065	2.0765	3.28225	1.11625
554.11	42.311	40.4255	47.88	47.913	58.2585	52.099	48.1478	6.50642		34.1965	29.2125	14.6865	24.2305	26.309	26.749	25.8973	6.46873		2.372	0.3125	0.3125	1.4695	16.029	9.2415	4.95617	6.37077		2.338	3.162	3.1505	5.266	3.2825	1.8535	3.17542	1.16889
555.15	42.278	40.743	48.223	48.43	58.7725	52.5405	48.4978	6.64554		34.459	29.4365	14.934	24.6795	26.6565	27.651	26.3028	6.48338		2.3335	0.545	0.545	1.4485	16.099	9.726	5.11617	6.40093		2.399	3.035	3.1805	5.3215	3.4665	2.011	3.23558	1.15301
556.19	42.3935	40.791	48.1555	48.03	58.584	52.574	48.4213	6.56209		34.4825	29.592	14.4145	24.4105	26.156	27.015	26.0117	6.67322		2.142	0.0655	0.0655	1.243	15.997	9.2665	4.79658	6.47874		2.254	2.669	2.994	5.229	3.3385	1.7075	3.032	1.21767
557.23	42.681	41.033	47.8795	48.177	58.828	52.8765	48.5792	6.571		34.4915	29.6235	15.0445	24.639	26.878	27.3305	26.3345	6.46499		2.1	0.3405	0.3405	1.5995	16.2635	9.3075	4.99192	6.46244		2.197	2.938	3.108	5.327	3.3325	2.042	3.15742	1.1794
558.26	42.2015	40.6175	48.744	49.158	59.1495	53.222	48.8487	6.88878		34.086	29.4905	15.1455	24.682	26.6605	27.416	26.2468	6.3119		1.925	0.1395	0.1395	1.293	16.3805	9.337	4.86908	6.61315		2	2.268	2.707	4.9425	3.2535	1.963	2.85567	1.13222
559.3	42.37	41.0325	47.919	48.3945	58.3855	52.888	48.4983	6.49102		34.4415	29.4525	14.693	24.321	25.934	26.686	25.9213	6.54651		2.317	-0.5625	-0.5625	0.5175	15.4815	8.8565	4.34125	6.50084		2.189	3.04	3.2065	5.574	3.683	1.2985	3.16517	1.45089
560.34	42.9525	40.849	49.235	49.334	59.5675	53.605	49.2572	6.86526		34.3435	29.7025	15.6355	25.0485	26.8305	27.698	26.5431	6.22019		2.391	0.712	0.712	1.8355	16.8365	9.587	5.34567	6.5425		2.299	2.824	3.236	5.495	3.582	2.3045	3.29008	1.19337
561.03	42.358	40.6275	48.7715	49.317	59.324	53.1135	48.9186	6.89686		33.894	29.3395	15.5015	24.8975	26.768	27.265	26.2776	6.10949		1.9325	0.1205	0.1205	1.467	16.577	9.4245	4.94033	6.67971		1.932	2.66	2.8275	5.0645	3.3225	2.0755	2.98033	1.14057
562.06	42.69	40.8245	48.293	49.1335	59.377	53.1585	48.9127	6.81325		34.0785	29.606	15.745	24.7945	26.648	27.8845	26.4594	6.12517		1.9875	0.335	0.335	1.3965	16.61	9.6635	5.05458	6.66494		1.89	2.702	3.073	5.058	3.2025	1.896	2.97025	1.16757
563.1	43.0775	41.076	48.6775	49.6575	59.518	53.965	49.3286	6.82691		34.22	29.8675	15.6065	24.769	26.9705	27.9765	26.5683	6.24462		1.9025	0.3605	0.3605	1.509	16.682	9.7685	5.09717	6.69302		2.181	2.638	2.935	5.0875	3.2625	2.021	3.02083	1.11251
564.14	42.7495	41.277	49.1065	49.0275	59.4605	53.2995	49.1534	6.73041		34.6	29.68	15.668	24.6865	26.7675	27.9935	26.5659	6.30269		2.214	0.3435	0.3435	1.4865	16.695	9.7035	5.131	6.66731		2.167	2.773	3.0625	5.234	3.437	1.9525	3.10433	1.18008
565.17	43.3535	41.5945	48.7055	49.0865	58.864	53.287	49.1485	6.36181		34.8255	29.985	15.68	25.036	26.591	27.4245	26.5903	6.34805		1.939	0.5315	0.5315	1.5885	16.568	9.5165	5.1125	6.55873		2.014	2.496	2.7575	5.081	3.2155	2.024	2.93133	1.14772
566.2	43.4495	41.1885	49.0705	49.0015	59.526	53.158	49.2323	6.62713		34.782	30.0165	15.869	24.808	27.022	27.508	26.6676	6.29219		1.969	0.609	0.609	1.911	16.5745	9.7815	5.24233	6.53866		2.374	2.852	2.809	5.078	3.301	2.2065	3.10342	1.04158
567.24	43.098	41.7915	49.4275	49.5385	59.379	53.4255	49.4433	6.53297		34.709	30.003	16.272	25.0995	26.9815	27.7675	26.8054	6.1239		2.6835	0.8835	0.8835	2.0065	16.861	10.038	5.55933	6.51776		2.771	3.374	3.3655	5.519	3.905	2.552	3.58108	1.06443
568.27	42.6765	41.202	49.167	48.9955	59.873	53.6735	49.2646	6.93494		34.295	29.585	15.8565	24.8935	26.9825	27.7125	26.5542	6.1291		1.938	0.4925	0.4925	1.5435	16.7	9.6545	5.13683	6.63928		2.09	2.524	2.78	4.88	3.043	1.904	2.87017	1.07139
569.31	43.3735	41.3815	49.719	49.3505	60.045	54.102	49.6619	6.86633		34.7165	29.9725	15.7025	25.133	26.9565	27.936	26.7362	6.32392		2.372	0.2245	0.2245	1.372	16.5935	9.4865	5.0455	6.63634		2.45	2.973	3.295	5.268	3.7325	1.815	3.25558	1.1902
570	43.448	41.536	49.048	49.207	59.753	53.678	49.445	6.67688		35.0155	30.201	15.786	25.039	26.9705	27.6675	26.7799	6.3914		2.1525	0.37	0.37	1.482	16.666	9.8695	5.15167	6.67874		2.359	3.044	3.231	5.462	3.5255	2.021	3.27375	1.20935
571.03	43.4375	41.531	49.3885	49.088	59.3555	53.654	49.4091	6.55405		34.8105	29.848	15.8585	24.751	26.959	27.3245	26.5919	6.28353		2.5145	0.5305	0.5305	1.5925	16.6815	9.58	5.23825	6.55492		2.55	3.218	3.2675	5.5305	3.826	1.703	3.34917	1.2929
572.06	43.4585	41.66	49.2975	48.9675	59.4805	53.537	49.4002	6.54428		34.792	30.0955	16.2745	24.978	26.944	27.6075	26.7819	6.15644		2.2075	0.579	0.579	1.8335	16.921	9.885	5.33417	6.66661		2.423	2.81	3.0475	5.2425	3.3225	2.0445	3.14833	1.12117
573.09	43.5015	41.3535	49.751	49.783	60.1635	54.1655	49.7863	6.89167		34.6665	30.1335	16.3945	25.175	27.344	27.8685	26.9303	6.08679		2.8845	0.6	0.6	1.695	16.899	10.0015	5.44667	6.62605		3.069	3.438	3.6015	5.6335	3.8685	1.986	3.59942	1.19335
574.12	43.532	42.2295	49.8345	49.7995	59.9895	54.1145	49.9166	6.61756		34.6695	29.973	16.2475	25.355	27.445	27.945	26.9392	6.11639		2.501	0.428	0.428	1.461	16.9725	9.849	5.27325	6.73768		2.494	3.277	3.2295	5.393	3.5065	1.661	3.26017	1.24541
575.16	43.3615	41.9095	49.592	49.8245	60.401	53.987	49.8459	6.83605		35.088	30.0845	16.6845	25.4395	27.3395	28.0895	27.1209	6.08258		2.4755	1.0805	1.0805	2.0035	17.491	10.139	5.71167	6.71525		2.552	3.402	3.394	5.4405	3.5885	2.38	3.4595	1.08972
576.19	43.14	41.1255	48.9675	49.435	59.4745	54.071	49.3689	6.79928		34.3635	29.725	16.2405	25.021	27.2885	27.791	26.7383	6.02707		2.0035	0.553	0.553	1.7015	16.9345	10.0905	5.306	6.74084		2.107	2.97	2.8465	5.0355	3.1975	2.073	3.03825	1.0821
577.22	43.2275	41.521	49.8635	49.4165	59.6235	54.1905	49.6404	6.7456		34.3055	29.93	16.7415	25.3285	27.6135	28.2655	27.0307	5.86444		2.3595	0.849	0.849	1.9725	17.61	10.314	5.659	6.85922		2.46	3.422	3.3915	5.598	3.7095	2.3105	3.48192	1.17965
578.25	42.7595	41.3335	50.654	49.707	60.3615	54.8125	49.938	7.19089		34	30.068	16.4825	25.0835	27.5555	28.289	26.9131	5.90979		1.58	0.264	0.264	1.4035	17.381	10.2875	5.19667	7.07821		1.68	2.588	2.8155	4.9935	3.1735	1.7695	2.83667	1.20867
579.28	42.3535	40.5145	49.7345	49.695	60.47	54.777	49.5907	7.48389		34.089	29.3355	16.589	25.467	27.81	28.9115	27.0337	5.84381		1.404	0.7395	0.7395	2.0285	17.6205	10.501	5.5055	7.01526		1.587	2.405	2.746	4.8875	3.2105	2.193	2.83817	1.14159
580.31	42.3065	41.3845	49.6735	49.5875	59.754	55.029	49.6225	7.11716		34.044	29.445	16.64	25.485	28.0565	28.6815	27.0587	5.81625		1.76	0.595	0.595	1.7915	17.5225	10.5975	5.47692	7.01969		2.07	2.41	3.216	5.1125	3.4075	2.036	3.042	1.1668
581.34	42.711	41.708	49.343	49.332	59.8495	54.263	49.5344	6.87968		33.7375	29.3855	16.398	25.2485	27.659	28.6535	26.847	5.82379		1.3005	0.4255	0.4255	1.7595	17.605	10.7415	5.37625	7.16995		1.587	2	2.578	4.9865	2.9275	2.1995	2.71308	1.20607
582.02	42.687	40.6605	50.571	50.356	60.723	55.3545	50.0587	7.54708		34.02	29.7845	17.1025	25.7605	28.706	29.089	27.4104	5.70604		1.5585	1.144	1.144	2.701	18.4775	11.2365	6.04358	7.22315		1.989	2.462	2.7805	5.3	3.309	2.8895	3.12167	1.15487
583.05	42.3075	40.983	49.663	49.2965	59.987	54.7585	49.4992	7.23835		33.9465	29.5215	16.205	25.266	27.6695	28.3415	26.825	5.93658		1.2345	0.1875	0.1875	1.1405	17.0875	10.3235	5.02683	7.06878		1.426	2.445	2.7535	4.8445	3.211	1.704	2.73067	1.22779
584.08	42.3485	40.961	49.834	49.476	60.004	54.863	49.5811	7.25571		33.781	29.651	16.9685	25.6635	27.9675	29.27	27.2169	5.67862		1.043	1.08	1.08	1.9045	18.2895	11.212	5.76817	7.31617		1.382	1.969	2.376	4.5425	2.608	2.2895	2.52783	1.07428
585.11	43.5855	42.1265	49.1705	49.0595	59.6795	54.5485	49.695	6.61111		34.47	30.548	16.6335	25.052	27.98	28.7255	27.2348	6.05401		2.3725	0.556	0.556	1.873	17.5815	11.017	5.65933	7.04372		2.474	3.705	3.8835	6.1995	4.216	2.048	3.75433	1.4671
586.13	42.918	40.8195	50.1725	49.756	60.824	55.5575	50.0079	7.51758		33.872	29.5695	17.04	26.0565	28.3215	29.2895	27.3582	5.65928		0.996	0.7345	0.7345	1.742	18.1805	11.222	5.60158	7.39328		1.515	1.602	2.348	4.58	2.924	2.148	2.5195	1.1338
587.16	42.1845	40.9435	49.806	49.677	60.855	55.073	49.7565	7.56908		33.865	29.3345	16.7175	25.7605	28.2595	28.936	27.1455	5.74546		1.392	0.182	0.182	1.636	17.764	11.0435	5.36658	7.34027		1.654	2.427	2.683	4.891	3.0645	1.818	2.75625	1.17143
588.19	42.4785	41.0215	50.44	50.62	60.6325	55.422	50.1024	7.48531		33.906	29.7235	17.663	25.8585	28.7035	29.2335	27.5147	5.47529		1.613	1.2945	1.2945	2.141	18.6195	11.5165	6.07983	7.32211		2.316	2.485	2.955	5.3135	3.405	2.529	3.16725	1.12298
589.21	42.866	41.059	49.99	50.012	60.586	55.4365	49.9916	7.38179		34.069	29.9295	17.63	25.954	28.8385	28.8795	27.5501	5.52342		1.483	1.058	1.058	2.242	18.5055	11.379	5.95425	7.3305		2.437	2.574	2.901	5.006	3.2765	2.024	3.03642	1.05388
590.24	42.714	41.3285	50.093	49.963	60.468	55.2525	49.9698	7.28633		34.0495	29.7685	17.7425	26.206	28.7255	29.337	27.6382	5.47151		1.4215	1.142	1.142	2.361	18.606	11.42	6.01542	7.34427		1.843	2.482	2.4355	4.8965	3.1125	2.3745	2.85733	1.07742
591.26	43.189	41.2705	50.316	50.1525	60.935	55.2955	50.1931	7.34996		34.2685	30.63	17.6505	25.8905	29.2525	29.4955	27.8646	5.68275		1.8755	1.572	1.572	2.5185	18.9245	11.9795	6.407	7.35051		2.609	3.071	3.34	5.5315	3.633	2.358	3.42375	1.13292
592.29	42.6125	41.06	50.3165	49.872	60.423	55.3245	49.9348	7.36993		33.35	29.7535	17.283	25.856	29.231	29.286	27.4599	5.5239		1.3885	1.3505	1.3505	2.1915	18.639	11.709	6.10483	7.36583		1.517	2.702	2.3685	5.1265	2.997	2.246	2.82617	1.23257
593.31	42.3375	41.1965	50.6465	50.384	60.8855	55.3895	50.1399	7.53929		34.217	30.093	17.4045	25.73	29.0275	29.62	27.682	5.71879		2.333	0.921	0.921	1.875	18.567	11.6705	6.04792	7.37733		2.629	3.603	3.4355	5.765	4.017	2.073	3.58708	1.27763
594	42.746	40.952	50.3555	50.5225	61.017	55.617	50.2017	7.58376		33.7895	29.794	17.895	26.57	29.356	29.398	27.8004	5.37488		1.679	1.185	1.185	2.297	19.1605	11.8985	6.23417	7.56854		1.973	2.777	2.6545	5.199	3.3155	2.229	3.02467	1.16187
595.02	42.9665	41.781	49.5395	50.275	60.4995	55.3575	50.0698	7.15853		34.2475	30.222	17.7865	26.0875	28.8075	29.088	27.7065	5.53644		2.335	0.911	0.911	2.076	19.3045	11.8285	6.22767	7.63277		2.346	3.399	3.1655	5.5955	3.7945	1.9765	3.3795	1.27793
596.04	43.2795	41.42	50.0425	50.2865	59.77	54.4875	49.881	6.84647		34.4235	30.658	17.7195	25.921	28.823	29.531	27.846	5.67831		2.6135	1.431	1.431	2.544	19.22	12.0195	6.54317	7.40806		2.576	3.533	3.166	5.5825	3.836	2.2015	3.4825	1.19167
597.07	43.6765	41.32	50.5535	50.3295	60.4805	54.818	50.1963	7.05077		34.8715	30.6325	18.595	26.638	29.7905	29.52	28.3413	5.46396		2.5855	2.167	2.167	3.1095	19.632	12.4365	7.01625	7.35474		2.679	3.446	3.241	5.635	3.4775	2.717	3.53258	1.08715
598.09	43.8505	41.9815	50.4755	50.705	60.397	55.1995	50.4348	6.88235		34.6385	31.0515	18.1745	26.646	29.7595	29.9255	28.3659	5.61703		3.057	1.9365	1.9365	3.0805	19.8965	12.5175	7.07075	7.46887		3.193	3.728	3.763	6.3135	4.152	2.809	3.99308	1.23085
599.11	42.7375	40.994	50.0945	50.0265	60.707	55.5325	50.0153	7.47139		33.6535	30.224	18.0855	26.404	29.897	29.6575	27.9869	5.36838		2.4175	1.217	1.217	2.4805	19.5875	12.643	6.59375	7.71505		3.002	3.35	3.1925	5.852	3.9235	2.3925	3.61875	1.20152
600.14	42.892	41.546	50.2015	50.002	60.5975	55.909	50.1913	7.33537		34.047	30.309	18.218	26.615	29.642	30.287	28.1863	5.42626		2.274	1.8415	1.8415	2.843	19.778	12.889	6.91117	7.62557		2.572	3.224	3.348	5.62	3.766	2.6335	3.52725	1.12
601.16	42.852	41.347	50.2955	50.913	60.603	55.9005	50.3185	7.39622		34.23	30.481	18.2605	26.729	29.923	30.1725	28.2993	5.46483		2.3915	1.9905	1.9905	3.1035	20.0815	13.142	7.11658	7.68608		2.784	3.67	3.733	6.142	4.093	2.6695	3.84858	1.25605
602.18	43.4145	41.398	50.4715	50.658	61.0595	56.47	50.5786	7.48576		34.3645	30.295	18.9175	26.9645	30.4785	30.609	28.6048	5.29326		2.3115	1.9175	1.9175	2.58	19.8535	13.177	6.9595	7.70117		2.549	3.442	3.302	5.5945	3.8275	2.7455	3.57675	1.09317
603.2	43.389	41.9575	51.188	50.8055	61.3705	55.91	50.7701	7.3635		34.6315	30.94	19.1565	27.4245	30.366	30.9525	28.9118	5.30067		2.734	2.647	2.647	3.4425	21.216	13.5095	7.69933	7.87763		3.37	4.487	3.3735	6.0875	4.0775	3.0325	4.07133	1.12212
604.22	43.8445	42.1015	50.4745	50.654	61.0995	55.522	50.616	7.10414		34.9825	30.735	18.8455	26.949	30.059	29.8665	28.5729	5.42031		3.2905	2.0515	2.0515	3.1305	19.981	13.1	7.2675	7.52324		3.527	4.424	3.6175	6.2415	4.1915	2.3205	4.05367	1.29725
605.24	43.6145	41.658	51.294	50.929	61.295	56.1195	50.8183	7.40146		34.8845	30.755	19.3365	27.24	30.9845	30.1635	28.894	5.28039		3.3145	2.7265	2.7265	3.5135	20.634	13.681	7.766	7.60612		3.553	3.92	3.6785	6.005	3.9605	2.6895	3.96775	1.0993
606.26	43.392	41.667	50.671	50.3785	61.2965	55.98	50.5642	7.41835		34.262	31.16	19.1545	27.171	30.8235	30.555	28.8543	5.25831		3.006	2.549	2.549	3.3	21.068	14.066	7.75633	7.92047		3.054	4.012	3.2195	5.8315	3.9555	2.508	3.76342	1.16197
607.28	42.64	41.384	51.0235	50.3755	61.355	56.8585	50.6061	7.78928		34.0295	30.375	19.2865	27.19	30.914	31.1425	28.8229	5.1552		2.8055	2.489	2.489	3.452	21.1345	14.1165	7.74775	7.97439		3.304	4.065	3.3995	6.142	3.996	2.9275	3.97233	1.14744
608.3	42.713	41.0085	50.9545	51.21	61.3595	56.8405	50.681	7.86601		33.665	30.228	20.244	28.255	31.8155	31.888	29.3492	4.81723		2.4975	3.5445	3.5445	4.451	22.239	14.9115	8.53133	8.14125		2.897	4.062	3.175	5.936	3.881	3.5535	3.91742	1.07905
609.32	43.404	41.6685	52.094	51.756	62.2625	57.1205	51.3843	7.87354		34.4075	30.609	20.7765	28.3565	31.999	31.999	29.6913	4.79564		3.3095	3.6945	3.6945	4.7225	22.967	15.4355	8.97058	8.2881		3.379	4.573	3.4925	6.1605	4.269	3.6715	4.25758	1.04129
610.33	43.1935	42.2675	50.554	49.9485	60.5615	55.599	50.354	7.05084		34.162	31.572	19.5535	27.785	31.6105	30.992	29.2792	5.18245		3.691	3.2445	3.2445	4.0775	21.7935	14.885	8.48933	7.94242		3.712	4.939	3.931	6.864	4.7475	3.021	4.53575	1.33918
611.01	43.266	41.7355	50.6765	50.4815	60.6125	56.8345	50.6011	7.36893		34.1215	30.9645	19.7815	27.495	31.297	31.033	29.1154	5.03317		3.1595	2.4715	2.4715	3.3255	21.62	14.608	7.94267	8.1922		3.021	4.404	3.6115	6.375	4.1285	2.3605	3.98342	1.3868
612.03	42.424	41.6685	51.659	51.3085	62.042	57.5435	51.1076	8.07252		34.0795	31.148	20.8115	28.799	32.9305	32.3265	30.0158	4.85448		3.8995	3.9845	3.9845	4.9675	23.1245	16.637	9.43292	8.35808		3.858	5.205	4.367	6.9895	4.995	4.025	4.90658	1.1492
613.05	42.156	41.342	50.5	49.8565	61.3585	56.8325	50.3409	7.89634		33.7045	30.904	19.576	27.677	31.8065	31.822	29.2483	5.134		3.059	2.44	2.44	3.3745	21.998	15.696	8.16792	8.51633		3.793	4.481	3.726	6.731	4.723	2.612	4.34433	1.3817
614.06	41.4745	41.267	50.4565	50.459	61.421	57.745	50.4705	8.22757		32.7885	30.4655	20.314	28.568	32.58	32.812	29.588	4.84576		2.3605	3.378	3.378	4.255	22.7985	16.581	8.79183	8.68817		3.264	4.182	3.406	6.108	4.0375	3.277	4.04575	1.0847
615.08	41.757	41.0925	50.966	51.7315	61.3305	57.4195	50.7162	8.14339		33.371	29.8355	20.168	28.4485	33.0065	33.323	29.6921	5.0986		2.5105	3.3975	3.3975	4.4455	23.074	16.6515	8.91275	8.74312		2.804	3.936	2.762	5.8465	3.8655	3.183	3.73283	1.15187
616.1	41.789	40.9985	51.3295	51.3095	62.1415	58.127	50.9492	8.48515		32.948	30.0265	21.117	29.5105	33.8805	33.448	30.1551	4.78835		2.579	3.923	3.923	4.886	24.2805	17.5665	9.52633	9.10958		2.85	4.21	3.4535	6.18	4.0885	3.5045	4.04775	1.15389
617.11	41.522	40.5115	51.382	51.8795	62.967	57.8205	51.0137	8.83728		32.409	30.4515	21.0525	29.2355	33.982	33.6795	30.135	4.81529		2.679	4.1765	4.1765	5.2125	24.578	17.9065	9.78817	9.15538		3.28	3.988	3.18	6.4605	4.288	3.3155	4.08533	1.24521
618.13	41.9125	40.999	50.286	50.459	60.3615	57.0545	50.1788	7.79299		32.977	31.0755	20.806	28.7265	33.0905	32.6775	29.8922	4.75018		3.4785	3.659	3.659	4.6045	23.941	17.3455	9.44792	8.9279		3.791	4.603	3.89	6.8505	4.838	3.033	4.50092	1.31731
619.14	41.3885	41.0925	51.8365	51.6475	62.476	58.2065	51.1079	8.6628		32.875	30.493	21.7535	29.1775	34.1975	33.761	30.3763	4.64983		3.002	4.307	4.307	5.026	24.6665	18.084	9.89875	9.15346		3.574	4.569	3.2535	6.271	4.45	3.361	4.24642	1.13723
620.16	41.7015	41.18	51.864	52.208	62.8725	58.568	51.399	8.74501		32.937	30.6865	21.779	29.8145	35.2605	34.546	30.8372	4.91629		3.956	5.043	5.043	5.5955	25.3665	19.0035	10.6679	9.16066		4.205	5.19	4.0065	7.181	5.089	3.6285	4.88333	1.28212
621.17	41.4775	41.545	51.5415	52.3005	62.967	59.398	51.5383	8.87758		32.744	31.206	22.147	30.342	35.694	35.1735	31.2178	4.92056		3.9355	5.773	5.773	6.232	26.7465	20.1495	11.4349	9.56885		4.206	4.957	3.714	7.0085	4.884	4.3695	4.8565	1.14957
622.18	42.3205	41.9515	51.358	51.3375	62.0765	58.7085	51.2921	8.23467		33.7925	31.374	22.0125	29.9565	35.219	34.2615	31.1027	4.86161		4.575	5.462	5.462	6.2325	26.128	19.021	11.1467	9.14781		4.986	6.099	4.3165	7.8395	5.553	4.1985	5.49875	1.356
623.2	42.773	41.8295	52.596	52.2635	63.83	59.6925	52.1641	8.80867		34.123	31.4455	22.8735	31.1885	36.027	35.8535	31.9185	4.89474		4.9965	6.069	6.069	6.621	27.474	20.6735	11.9838	9.62298		5.234	6.325	4.936	7.9025	5.694	4.369	5.74342	1.24922
624.21	42.6625	42.1355	52.3895	51.7395	62.7745	59.3735	51.8458	8.42654		33.8135	31.449	23.352	30.965	36.5845	35.5245	31.9481	4.75132		5.4175	6.6195	6.6195	6.9215	27.87	20.963	12.4018	9.57333		5.634	6.88	4.883	8.1055	6.103	4.362	5.99458	1.36255
625.22	42.1165	41.86	52.644	52.1325	62.8335	58.95	51.7561	8.55857		33.8575	31.5815	23.3325	31.3725	36.704	36.207	32.1758	4.87413		5.903	6.664	6.664	7.2965	27.6355	21.4945	12.6096	9.47235		5.504	7.27	5.2	8.0235	6.062	4.6035	6.1105	1.30187
626.23	42.915	41.9135	52.517	52.4245	63.039	58.852	51.9435	8.40848		33.7215	31.5005	23.93	31.7475	37.284	35.72	32.3173	4.68096		6.317	7.546	7.546	7.8635	29.13	22.646	13.5081	9.82051		5.773	6.912	4.8765	7.991	5.657	4.95	6.02658	1.21041
627.24	43.2255	42.7305	52.6955	53.3865	63.4615	59.269	52.4614	8.34564		34.39	32.657	24.6845	32.256	37.9095	36.583	33.08	4.66162		7.6325	8.1625	8.1625	8.667	29.4585	22.9065	14.1649	9.54219		6.433	7.689	5.2505	8.7335	6.5105	5.328	6.65742	1.35595
628.26	42.5925	42.2125	52.5	52.845	63.304	59.6465	52.1834	8.61751		34.2985	32.269	24.8385	32.6775	37.7655	36.8645	33.1189	4.61506		7.205	8.751	8.751	9.053	30.172	23.5735	14.5843	9.76613		6.084	7.738	4.9555	8.3015	6.296	5.219	6.43233	1.34102
629.27	43.0425	42.009	53.0755	52.8225	64.2535	59.258	52.4102	8.76022		33.538	32.375	24.9255	33.0025	38.538	37.141	33.2533	4.76046		7.5555	8.6085	8.6085	9.196	30.6075	24.3545	14.8218	10.0172		6.947	8.159	5.322	8.7185	6.8875	5.735	6.9615	1.32053
630.28	42.894	41.7825	53.002	52.927	64.352	60.2435	52.5335	9.03326		33.8085	31.996	25.5285	33.179	38.421	37.8675	33.4667	4.67525		8.059	9.4265	9.4265	9.9075	31.333	25.578	15.6218	10.125		6.859	7.971	5.253	9.606	6.9155	5.79	7.06575	1.56533
631.29	42.2475	40.9615	52.853	53.3335	63.971	60.611	52.3296	9.34096		33.664	31.9005	25.701	33.7935	39.001	38.1535	33.7022	4.7993		8.2315	9.6175	9.6175	9.9125	31.878	25.576	15.8055	10.2222		7.292	8.587	5.542	9.288	7.33	5.98	7.3365	1.44461
632.3	42.6845	42.4685	52.964	52.6835	64.1325	59.8665	52.4666	8.79543		33.7725	32.455	25.0665	32.882	39.7165	37.965	33.6429	5.12115		8.7495	9.5245	9.5245	9.626	31.6545	26.041	15.8533	10.2256		6.986	8.912	5.7165	9.9255	7.202	5.906	7.44133	1.66918
633.3	42.5675	41.937	52.922	52.8945	64.7845	60.521	52.6044	9.22762		34.39	32.816	25.652	33.9235	40.164	38.745	34.2817	5.12411		9.4825	10.186	10.186	10.2635	32.922	26.799	16.6398	10.426		8.715	9.51	6.5195	10.53	7.631	5.8785	8.13067	1.7843
634.31	42.2655	41.6815	52.8925	53.2865	63.8795	60.4125	52.403	9.10606		33.899	32.6485	26.7395	33.8025	40.574	38.6015	34.3775	4.86059		9.6055	11.558	11.558	11.173	33.79	27.9545	17.6065	10.4648		7.176	9.366	5.4985	9.7455	7.556	6.8165	7.69308	1.60511
635.32	43.392	42.737	52.034	52.4185	64.0775	59.2	52.3098	8.4523		34.77	33.6625	25.433	32.93	39.73	37.857	34.0638	4.95843		10.554	10.5115	10.5115	10.623	33.1255	27.5165	17.1403	10.3627		9.049	10.806	7.1085	10.8315	8.4625	5.916	8.69558	1.97181
636.33	42.6055	42.287	52.49	52.1745	62.7095	60.835	52.1836	8.66508		33.8165	32.997	26.213	33.6655	40.7015	38.636	34.3383	5.04985		10.678	11.0775	11.0775	11.336	33.385	28.6485	17.7004	10.4251		8.7	10.421	6.5285	10.486	8.6295	6.2705	8.50592	1.81926
637	42.3495	42.0515	52.963	53.456	64.341	61.0055	52.6944	9.22668		33.373	32.699	26.9355	34.974	41.332	39.667	34.8301	5.19		10.9505	12.1475	12.1475	12.1965	35.16	29.3665	18.6614	10.7044		8.562	10.375	6.744	10.9385	8.533	7.004	8.69275	1.70678
638.01	41.6545	41.3235	52.382	52.4415	65.243	60.213	52.2096	9.63249		32.8175	32.0135	26.627	34.9765	40.659	39.77	34.4772	5.23312		10.2535	12.282	12.282	12.312	35.4425	30.2595	18.8052	11.0308		8.976	9.811	6.0005	10.56	7.9865	7.435	8.4615	1.66285
639.01	41.867	41.7575	53.29	52.396	65.004	60.5955	52.485	9.49719		32.934	32.5135	27.1355	35.7555	42.339	40.382	35.1766	5.57695		11.2295	13.278	13.278	13.0325	36.187	31.4475	19.7421	11.0318		9.013	10.504	6.874	10.4845	8.4895	7.4325	8.79958	1.5141
640.02	42.0605	41.002	53.566	53.069	65.4115	61.451	52.76	9.89009		32.4545	32.925	27.743	35.3745	42.439	40.73	35.2777	5.50088		11.738	13.4805	13.4805	13.734	37.563	32.214	20.3683	11.3961		9.151	11.314	6.689	10.5035	8.8215	7.6035	9.01375	1.72972
641.03	41.1155	40.717	53.27	53.55	65.312	60.9555	52.4867	10.0577		32.7105	32.161	28.454	35.9945	42.8925	40.887	35.5166	5.52246		12.408	14.722	14.722	14.6335	38.1675	32.9735	21.2711	11.2323		9.118	10.941	7.1415	11.2895	9.148	8.275	9.31883	1.57574
642.03	42.006	42.08	53.241	53.8645	66.193	62.587	53.3286	10.0622		32.4425	32.594	28.525	36.5275	43.5555	42.193	35.9729	5.93034		12.809	14.846	14.846	15.207	39.1185	34.2055	21.8387	11.6176		9.926	11.801	7.4395	11.7375	9.3045	8.342	9.75842	1.77238
643.04	41.746	41.9875	53.063	53.2925	64.469	61.253	52.6352	9.45377		32.7155	33.363	28.355	36.1985	43.4765	42.029	36.0229	5.80467		13.978	15.6325	15.6325	15.563	38.5505	34.3605	22.2862	11.0733		10.719	11.564	8.1825	12.2785	10.1475	8.9555	10.3078	1.54933
644.04	42.4215	41.927	53.224	52.7675	65.173	62.2585	52.9619	9.68001		33.7675	33.536	29.0965	36.7225	43.933	41.887	36.4904	5.57462		15.068	15.8715	15.8715	16.177	39.5915	35.371	22.9917	11.3086		11.467	12.434	8.232	12.8285	11.0205	9.612	10.9323	1.74236
645.05	41.5885	41.8125	54.1805	53.657	65.9185	62.5	53.2762	10.1379		32.663	33.002	29.966	37.519	44.746	43.2285	36.8541	6.05322		14.8665	16.893	16.893	16.745	40.77	36.7145	23.8137	11.6598		9.973	12.332	7.4495	11.801	10.376	9.685	10.2694	1.73163
646.05	42.144	41.946	53.678	53.227	65.8855	62.7925	53.2788	10.0202		32.9655	33.2765	29.523	37.544	45.0645	42.1815	36.7592	5.96455		16.02	16.5545	16.5545	17.1855	41.1415	36.726	24.0303	11.6341		11.146	12.97	8.3615	12.751	11.044	9.6345	10.9845	1.77736
647.05	41.385	41.9685	53.618	53.4235	65.438	61.528	52.8935	9.84404		32.1445	33.1725	29.719	37.82	45.4155	43.1315	36.9005	6.32878		16.0185	17.285	17.285	17.517	41.629	37.8315	24.5943	11.7974		11.126	13.355	8.122	12.9175	11.31	10.266	11.1828	1.89505
648.06	41.7055	41.802	54.149	54.004	65.5875	62.1205	53.2281	9.966		32.5575	33.3	29.8675	37.92	45.629	43.44	37.119	6.34024		16.9075	18.3285	18.3285	18.658	42.406	38.3795	25.5013	11.6207		12.632	13.689	8.747	13.295	12.1385	10.6755	11.8628	1.8532
649.06	42.7635	42.6665	54.179	52.685	65.855	62.9605	53.5183	9.7561		32.7695	34.181	30.355	37.979	46.2065	43.8065	37.5496	6.32826		18.2205	19.458	19.458	18.99	43.5665	39.503	26.5327	11.7001		12.893	14.411	9.911	14.1555	12.654	11.171	12.5326	1.73399
650.06	43.3765	42.983	53.277	54.191	65.911	63.3645	53.8505	9.6356		33.629	35.0165	30.1125	38.146	46.134	43.832	37.8117	6.16769		19.605	18.5835	18.5835	18.32	42.727	39.7175	26.2561	11.6401		13.572	15.608	10.993	15.377	13.972	10.596	13.353	2.13464
651.06	42.7565	42.055	54.663	55.2635	67.384	63.2175	54.2232	10.3434		33.028	33.792	31.2625	39.5195	47.7445	44.932	38.3798	6.81577		19.149	19.5895	19.5895	20.4	44.859	40.9485	27.4226	12.062		12.538	14.584	10.0185	14.114	13.039	11.5585	12.642	1.68305
652.06	42.251	42.015	55.513	55.168	67.668	64.541	54.526	10.7852		33.0835	33.8965	32.374	40.293	48.1355	45.7835	38.9277	6.87122		20.031	21.2785	21.2785	21.3125	45.4265	42.599	28.6543	11.9401		14.048	15.759	10.2195	14.724	13.7035	12.6455	13.5166	1.92006
653.06	42.8145	42.1615	55.446	54.7895	67.2755	63.5835	54.3451	10.3474		32.802	34.345	31.5965	39.5835	47.76	45.5665	38.6089	6.84362		20.595	21.4465	21.4465	21.273	46.3115	42.6385	28.9518	12.0842		13.761	15.956	10.7475	15.142	13.9725	12.7185	13.7162	1.83989
654.07	41.102	41.328	53.815	53.7245	66.02	63.0355	53.1708	10.479		32.728	33.2975	30.878	38.657	47.362	45.1495	38.012	6.92566		19.67	20.1655	20.1655	20.9215	44.7955	41.378	27.8493	11.859		13.739	15.817	10.5	14.857	13.6205	11.63	13.3606	1.98302
655.07	41.936	41.8395	54.577	54.0465	66.8095	63.5885	53.7995	10.4836		33.442	34.6755	31.487	39.556	48.041	45.7065	38.818	6.82444		21.496	21.524	21.524	21.5485	45.666	43.5295	29.2147	11.9348		14.335	17.343	11.1905	15.858	14.576	12.4065	14.2848	2.23685
656.06	42.1175	43.085	54.948	54.5945	67.117	64.7105	54.4288	10.4618		33.876	34.375	32.0385	40.12	48.9	47.2195	39.4215	7.23695		22.51	21.968	21.968	23.2745	46.8015	44.419	30.1568	12.0034		14.82	17.125	11.525	16.0555	15.515	13.419	14.7432	2.00534
657.06	41.36	41.136	54.777	54.585	67.561	63.0435	53.7437	10.8765		31.6625	32.9735	31.8475	40.0625	47.9255	45.8505	38.387	7.30457		21.7705	22.026	22.026	22.9935	46.914	44.164	29.9823	12.0887		14.46	16.288	10.1895	14.4045	14.3055	13.0155	13.7772	2.04425
658.06	42.977	42.9555	54.268	53.9375	66.2925	62.674	53.8507	9.69302		33.3765	34.4785	31.885	39.3065	48.3655	45.2855	38.7829	6.77823		23.8545	22.6565	22.6565	23.31	46.92	44.697	30.6824	11.7462		15.424	17.564	11.8735	16.3255	15.737	12.828	14.9587	2.16962
659.06	42.8375	42.732	55.3765	54.166	68.0685	63.694	54.4791	10.4308		34.198	35.3065	32.9335	40.996	48.901	45.8915	39.7044	6.63375		24.205	23.4125	23.4125	23.747	47.9135	45.421	31.3519	11.8929		16.436	17.868	12.2625	16.6965	15.839	13.3635	15.4109	2.14609
660.06	43.417	43.331	53.2885	53.7405	66.8015	63.623	54.0336	9.82726		34.3315	35.112	32.918	40.169	49.034	45.3	39.4774	6.54633		26.294	24.731	24.731	24.3095	47.712	45.7045	32.247	11.24		17.534	19.198	13.772	18.095	16.7205	14.044	16.5606	2.20875
661.06	43.312	42.9635	54.2895	54.8525	67.287	64.217	54.4869	10.1623		33.673	35.719	32.8705	40.8075	49.4475	46.5425	39.8433	6.95345		25.2685	23.9795	23.9795	24.1665	48.612	46.209	32.0358	11.943		16.635	18.359	12.5635	17.3365	16.1355	14.2925	15.887	2.1176
662.05	43.0035	41.5425	54.6815	53.886	66.9115	63.4725	53.9162	10.3246		33.8025	34.7835	32.9065	40.8075	48.826	46.2885	39.5691	6.82525		25.9235	24.055	24.055	25.5735	49.023	46.1295	32.4599	11.7697		17.168	19.277	13.394	17.5075	17.2065	14.8585	16.5686	2.09694
663.05	41.377	42.1035	53.77	53.327	67.1725	64.2805	53.6717	10.7697		32.3505	34.7325	32.4335	40.6995	49.6265	46.529	39.3952	7.44454		25.414	24.044	24.044	24.906	48.7895	46.6035	32.3002	11.9575		15.559	18.516	12.7905	17.608	16.4095	14.129	15.8353	2.14088
664.05	41.1265	41.276	54.7415	54.2585	67.7845	64.961	54.0247	11.2995		32.3945	34.031	32.194	40.659	50.332	47.668	39.5464	7.98942		25.7315	24.6595	24.6595	25.3795	49.543	48.043	33.0027	12.2474		15.969	18.833	13.153	17.3455	16.2285	14.345	15.979	2.03623
665.04	40.6515	41.828	53.7055	54.3445	67.8	64.85	53.8632	11.2658		31.854	33.6605	33.1625	40.7945	50.7195	47.9675	39.6931	8.14558		26.0195	24.465	24.465	26.1465	49.3885	48.885	33.2283	12.345		15.706	18.869	12.985	17.672	17.0505	14.818	16.1834	2.12143
666.04	40.5455	40.7545	54.5135	54.786	67.707	65.5005	53.9678	11.6403		31.4715	33.2635	32.8665	41.306	51.533	48.0845	39.7542	8.58737		25.7685	25.6005	25.6005	25.787	50.746	49.736	33.8731	12.6828		15.617	17.898	12.3285	16.3855	17.2125	14.536	15.6629	2.01541
667.03	40.7615	41.289	54.522	53.6785	67.423	64.418	53.682	11.1831		31.5725	33.574	32.581	41.3245	50.516	47.968	39.5893	8.27255		26.2955	25	25	25.785	50.0135	48.5915	33.4476	12.2993		15.886	18.029	12.768	17.352	17.007	14.7765	15.9697	1.94469
668.03	39.9805	40.7905	54.644	54.2915	67.265	64.299	53.5451	11.4221		31.243	33.029	32.5995	40.2735	49.778	47.359	39.047	8.05527		25.8555	25.6945	25.6945	26.4175	50.823	49.6475	34.0221	12.567		16.158	18.695	12.5525	16.846	16.809	14.1085	15.8615	2.19117
669.02	41.509	41.7795	54.01	54.509	68.0345	65.2285	54.1784	11.2114		31.9445	34.1215	33.757	41.0675	51.5135	48.8145	40.2031	8.36147		26.496	26.199	26.199	27.16	50.4625	49.5555	34.3453	12.1415		17.997	18.746	13.6145	17.6435	17.6765	15.5335	16.8685	1.91952
670.01	40.581	40.7655	54.7185	54.4595	68.4545	65.878	54.1428	11.8815		31.3385	33.742	34.0415	42.012	51.7755	48.0545	40.1607	8.45125		27.293	26.8625	26.8625	27.856	51.2075	50.3575	35.0732	12.1768		17.296	18.402	13.0915	17.338	17.154	15.923	16.5341	1.86145
671.01	40.797	41.3505	54.927	54.9315	67.9605	64.763	54.1216	11.3728		31.5395	33.105	33.613	41.5555	52.08	48.873	40.1277	8.79651		27.438	26.875	26.875	27.988	51.6745	50.3835	35.2057	12.2705		17.223	18.686	13.3765	17.6185	17.7335	15.7615	16.7332	1.89996
672	40.752	40.7475	54.727	53.866	68.188	65.749	54.0049	11.756		30.7315	33.326	34.129	41.4815	51.4045	49.1625	40.0392	8.73059		27.168	27.3285	27.3285	28.363	51.891	50.421	35.4167	12.2079		16.254	19.166	12.2485	16.5535	17.0495	15.5855	16.1428	2.26358
673.32	40.457	41.027	55.7495	55.8255	69.484	66.1235	54.7778	12.1755		31.117	32.796	35.388	42.8395	53.881	50.634	41.1092	9.57622		27.768	28.1795	28.1795	30.0675	52.9275	53.285	36.7345	12.7071		17.24	20.412	13.983	17.69	18.066	17.596	17.4978	2.06312
674.32	40.0745	41.887	54.7865	54.3625	68.0205	66.2165	54.2246	11.721		30.5885	33.5365	33.827	41.324	52.052	48.874	40.0337	8.87923		28.0085	26.8425	26.8425	27.827	52.5395	51.1165	35.5294	12.6421		17.329	20.013	13.8695	18.5995	17.944	15.6415	17.2327	2.1889
675.31	39.489	40.947	53.0995	53.922	68.263	65.4525	53.5288	11.9585		30.8695	32.4905	33.6655	41.6835	51.515	48.749	39.8288	8.8508		28.594	26.6595	26.6595	27.9895	51.9435	50.6525	35.4164	12.3317		17.157	19.912	14.3985	18.6925	18.6965	15.1635	17.3367	2.1775
676.3	39.4165	40.959	54.718	54.8745	68.988	66.4605	54.2361	12.358		30.1415	33.024	34.386	42.2255	53.021	49.884	40.447	9.46959		27.5685	27.8345	27.8345	29.3955	53.389	52.2055	36.3712	12.7454		16.77	18.476	13.3995	17.365	17.5525	16.581	16.6907	1.74557
677.29	39.098	40.1	54.1075	54.2045	68.3705	65.298	53.5297	12.2324		29.547	32.538	34.576	42.1205	52.3255	50.141	40.208	9.5222		27.9725	28.391	28.391	29.7845	52.471	51.874	36.4807	12.1718		17.024	17.9	13.7065	17.5595	18.156	17.4385	16.9641	1.64266
678.28	40.2715	40.904	54.811	53.418	67.801	65.626	53.8053	11.7165		30.815	33.0225	33.3015	41.596	51.143	48.8525	39.7884	8.74907		28.8805	26.902	26.902	28.1645	52.3705	52.0045	35.8707	12.6623		17.102	20.251	13.792	18.0995	18.8705	15.571	17.281	2.33009
679.27	39.806	40.581	55.092	54.3995	67.7195	65.8735	53.9119	11.9336		29.959	32.1595	33.7325	42.2005	51.923	48.572	39.7578	9.18372		29.0685	28.3905	28.3905	29.3755	52.2025	52.6975	36.6875	12.2166		16.443	20.424	13.895	17.9075	19.03	16.758	17.4096	2.2659
680.26	42.1925	42.1455	54.92	54.79	69.3595	65.8715	54.8798	11.4334		32.6955	35.0385	35.0305	42.736	52.739	49.721	41.3268	8.44242		32.2485	27.627	27.627	29.055	53.4925	52.367	37.0695	12.4058		19.501	21.479	15.503	20.116	20.718	16.634	18.9918	2.38411
681.25	42.7595	43.4435	55.337	54.0255	68.9885	65.8435	55.0663	10.9332		32.9005	35.425	33.9655	41.867	53.6085	49.2875	41.1757	8.65321		32.9205	28.538	28.538	30.1625	53.4175	52.501	37.6796	11.947		21.119	22.849	16.727	20.972	21.0745	16.1795	19.8202	2.70492
682.23	42.061	42.9005	54.2285	53.9115	68.15	64.9445	54.366	10.8166		32.7985	34.5985	34.05	42.213	52.667	49.1805	40.9179	8.49726		32.335	28.133	28.133	29.7175	53.3955	51.8335	37.2579	12.0041		20.997	22.718	16.6625	20.329	21.2355	16.1625	19.6841	2.65642
683.22	40.5515	42.407	55.115	54.5755	68.359	66.717	54.6208	11.6827		31.1075	33.851	34.215	42.6755	52.593	49.347	40.6315	8.95621		30.0525	28.201	28.201	30.1175	53.866	53.071	37.2515	12.5924		18.468	21.54	15.825	19.794	20.066	16.911	18.7673	2.12702
684.21	40.2415	40.963	54.1445	53.4265	68.353	65.408	53.7561	11.7932		30.6405	33.454	34.051	42.1585	53.0385	49.14	40.4138	9.19799		30.2885	28.2595	28.2595	29.228	52.6055	52.5765	36.8696	12.2008		18.351	21.025	15.2505	19.3825	20.109	16.942	18.51	2.13314
685.2	38.855	40.5615	53.853	52.8135	68.077	66.2615	53.4036	12.3107		29.397	32.4945	32.9005	41.0835	52.6015	49.612	39.6815	9.70477		29.3295	27.475	27.475	29.7405	53.274	52.674	36.6613	12.6714		16.919	19.595	13.748	18.2375	19.658	16.551	17.4514	2.23121
686.18	39.4395	40.4215	53.6105	53.418	68.129	65.611	53.4383	12.0783		30.3905	32.893	32.278	41.1765	52.925	50.3	39.9938	9.7674		30.086	27.719	27.719	29.412	53.1235	52.8555	36.8192	12.5604		18.598	20.934	14.9275	19.0155	20.1005	15.981	18.2594	2.34615
687.17	39.629	40.882	52.9725	54.483	68.824	65.889	53.7799	12.1713		30.545	33.7415	32.9015	40.8995	53.472	49.7635	40.2205	9.55293		30.618	27.0265	27.0265	28.967	52.666	53.2845	36.5981	12.7581		19.343	21.209	15.5495	20.023	20.796	15.088	18.6681	2.6765
688.15	40.1515	40.7575	55.3415	54.514	69.334	66.077	54.3626	12.2426		29.5405	33.2605	34.484	42.072	54.064	50.1885	40.6016	9.8891		31.128	28.535	28.535	30.1425	53.9955	54.9645	37.8834	12.8973		18.361	21.433	15.834	20.159	20.579	16.951	18.8862	2.20493
689.14	40.2615	41.075	55.6335	54.4345	70.799	67.3615	54.9275	12.7611		30.39	33.692	35.535	43.4755	55.4635	52.058	41.769	10.2946		31.168	29.652	29.652	31.3175	55.5855	55.6655	38.8401	13.0215		19.397	21.608	15.6135	19.8185	21.4695	18.4865	19.3988	2.21383
690.12	40.001	41.0565	54.0565	53.9895	68.215	66.815	54.0222	12.0814		29.7205	33.308	34.308	41.337	53.845	51.3055	40.6373	10.017		31.181	27.717	27.717	30.207	53.6895	54.5455	37.5095	12.9397		19.147	20.736	15.2825	19.4135	20.741	17.704	18.8373	2.0774
691.11	39.023	41.0005	54.5955	53.8905	69.805	67.7715	54.3477	12.9026		30.1665	33.8935	34.256	41.6255	53.297	50.558	40.6328	9.54465		31.3135	28.2615	28.2615	29.29	53.949	54.6015	37.6128	12.9563		19.501	21.637	15.736	19.559	21.3035	16.1495	18.981	2.51397
692.09	36.8035	38.4875	53.4985	53.54	68.4195	67.1835	52.9888	13.5086		26.1555	31.35	33.2265	41.2425	54.15	51.3995	39.5873	11.3408		27.1275	27.823	27.823	30.7115	54.572	54.9215	37.1631	13.6766		15.226	19.125	12.626	17.175	19.0005	17.4665	16.7698	2.47899
693.08	37.7185	39.973	54.5185	54.303	68.9975	67.397	53.8179	13.1637		28.4205	32.1095	34.123	43.333	54.377	51.8345	40.6996	10.8241		30.5505	29.057	29.057	30.4235	54.543	55.916	38.2578	13.169		17.93	20.597	15.936	19.489	20.557	18.007	18.7527	1.80919
694.06	37.5725	40.668	53.9315	52.45	67.75	66.325	53.1162	12.5403		27.877	32.0725	32.912	41.05	53.256	50.756	39.6539	10.5057		30.06	27.7315	27.7315	29.375	53.35	54.862	37.185	13.1475		18.721	21.272	15.614	19.549	21.25	16.456	18.8103	2.38012
695.04	37.145	40.2805	54.6915	53.784	69.7165	67.9935	53.9352	13.5325		27.7985	31.59	35.717	41.4875	54.557	51.5335	40.4473	10.8064		29.4485	29.9155	29.9155	31.6325	54.066	55.3235	38.3836	12.6628		17.806	19.699	14.896	18.948	20.634	19.864	18.6412	2.06899
696.02	36.529	38.713	54.0665	53.145	68.704	66.69	52.9746	13.4952		26.906	30.468	31.8705	41.696	53.1195	50.96	39.17	11.13		28.9035	27.9675	27.9675	30.7845	54.1365	54.711	37.4118	13.2188		16.081	18.662	14.592	17.8905	19.45	17.3525	17.338	1.76859
697.01	37.7465	39.9175	53.968	53.4485	69.6825	67.019	53.6303	13.247		29.075	31.438	33.5545	42.185	53.9135	51.407	40.2622	10.6045		30.0045	29.152	29.152	31.3205	54.324	55.067	38.17	12.8273		18.204	20.914	14.6675	19.015	19.9275	17.587	18.3858	2.17538
698.31	40.316	41.527	54.089	54.121	68.2395	65.309	53.9336	11.6059		30.562	33.259	34.424	42.6765	53.1655	50.1975	40.7141	9.4555		34.141	28.9635	28.9635	31.1735	53.987	54.772	38.6668	12.3209		20.435	22.059	16.841	20.4595	21.7605	17.268	19.8038	2.23389
699.29	41.771	42.681	55.0315	55.778	69.056	65.694	55.0019	11.3075		31.7985	34.6095	35.453	42.4505	54.221	50.5225	41.5092	9.19018		34.312	30.534	30.534	31.6025	54.9825	54.997	39.4937	12.0825		21.476	24.187	17.557	21.1155	22.5205	17.3485	20.7007	2.73347
700.27	39.181	40.6145	54.073	54.297	69.384	66.476	54.0043	12.5792		29.453	33.58	34.1715	42.8795	54.546	50.4235	40.8422	10.1064		33.0415	29.964	29.964	31.5425	54.974	56.0695	39.2593	12.6535		20.889	22.177	16.3245	19.771	21.1585	18.2435	19.7606	2.1529

## Sheet: Daviesia decurrens
	Standard petal									Wing petal
Wavelenght (nm)	Flower 1	Flower 2	Flower 3	Flower 4	Flower 5	Flower 6	Mean	SD (±)		Flower 1	Flower 2	Flower 3	Flower 4	Flower 5	Flower 6	Mean	SD (±)
300.15	9.0735	15.465	11.1585	11.8955	11.116	11.8981	11.7678	2.08605		3.043	1.154	1.3985	0.854	4.309	4.449	2.53458	1.61821
301.26	10.206	17.027	12.4305	13.583	11.3182	12.3116	12.8127	2.35708		3.8905	1.9785	1.9945	1.5965	4.794	5.449	3.28383	1.64621
302	10.2035	16.84	12.2325	13.3875	11.218	13.1659	12.8412	2.29595		3.0105	0.8905	1.385	0.992	4.489	4.484	2.54183	1.68821
303.1	11.6905	18.7985	14.247	15.199	12.9688	14.9838	14.6479	2.42365		4.3065	2.196	2.216	1.9945	5.92	5.9855	3.76975	1.89016
304.21	11.7485	19.367	14.4075	15.172	13.078	15.1737	14.8245	2.59087		4.2805	1.437	1.1485	1.511	4.8885	5.515	3.13008	1.97575
305.32	13.3125	20.3645	15.8695	16.642	14.591	15.5471	16.0544	2.40305		4.6545	1.8285	2.1785	2.197	5.8765	6.6735	3.90142	2.11296
306.06	14.3835	21.6985	16.639	17.627	15.5113	17.587	17.241	2.51626		5.383	2.18	2.756	2.5355	6.2855	6.9965	4.35608	2.11467
307.16	15.1565	22.621	17.7205	18.203	17.4185	18.4253	18.2575	2.43638		5.7035	2.757	2.772	2.919	6.8485	7.477	4.74617	2.19027
308.27	15.3045	23.682	18.3115	18.8635	16.808	19.0404	18.6683	2.83609		5.916	2.7925	2.7435	2.7145	6.909	7.7945	4.81167	2.3353
309.01	15.764	23.6475	18.17	18.7925	16.967	19.0935	18.7391	2.70319		5.5425	1.858	1.682	2.1815	6.6515	7.364	4.21325	2.59698
310.11	16.7495	25.3265	19.3195	19.387	18.0345	20.1956	19.8354	2.95009		6.3775	2.355	2.632	2.912	7.3925	8.4075	5.01275	2.69053
311.22	18.081	26.245	20.775	21.267	19.428	21.592	21.2313	2.7804		7.3355	3.2375	3.1075	3.5235	8.114	9.096	5.73567	2.74042
312.33	18.8475	26.825	21.795	22.258	20.3212	22.4314	22.0797	2.6942		7.8735	3.506	3.352	4.426	8.861	9.885	6.31725	2.89462
313.43	18.8925	28.1625	22.1235	22.313	22.508	21.1229	22.5204	3.07079		7.79	3.1285	3.2125	4.6955	8.809	9.882	6.25292	2.94951
314.17	19.9435	29.0385	22.8515	23.097	21.3975	23.7326	23.3434	3.10594		8.761	3.5425	3.5745	4.9905	9.191	10.598	6.77625	3.10719
315.27	20.7415	30.497	24.135	23.7885	22.4382	24.7905	24.3985	3.31672		9.3605	4.304	4.21	5.76	10.1825	11.62	7.57283	3.21453
316.01	20.2675	30.151	23.292	23.722	21.7797	24.3581	23.9284	3.38739		8.965	3.5675	3.443	5.08	9.36	10.715	6.85508	3.20084
317.11	22.3635	31.629	25.0345	25.0755	23.699	26.0256	25.6379	3.20016		9.687	4.191	4.04	6.409	10.93	12.5975	7.97575	3.61347
318.22	21.5725	31.7955	24.754	24.9335	23.1632	25.7639	25.3304	3.50124		9.6655	3.753	3.773	5.663	10.0605	11.8245	7.45658	3.49973
319.32	22.8285	31.527	25.0305	25.282	23.9295	26.167	25.7941	3.03717		9.3975	3.3435	3.063	5.948	10.5065	12.2345	7.4155	3.85705
320.06	22.875	32.112	25.4665	25.927	24.1707	26.5951	26.1911	3.1904		9.5075	3.529	3.3295	6.513	10.56	12.363	7.63367	3.77018
321.16	23.6685	32.903	26.16	26.199	24.9143	27.2326	26.8462	3.21105		10.6925	3.7955	3.7595	6.944	11.2215	13.0765	8.24825	3.99508
322.27	23.3055	33.431	25.7165	26.181	24.511	27.1585	26.7173	3.5515		9.941	3.529	3.463	6.695	10.8595	12.484	7.82858	3.85101
323	23.4695	33.7935	26.14	26.219	24.8047	26.4055	26.8054	3.60308		10.73	4.897	4.2235	7.4735	11.571	13.486	8.73017	3.77545
324.1	24.191	34.19	26.346	26.6435	26.2685	27.8426	27.5803	3.44576		11.324	4.776	4.8055	7.928	11.804	13.6635	9.05017	3.78369
325.21	23.4765	33.7325	26.0725	26.061	24.7745	27.3356	26.9088	3.59163		10.841	4.1835	3.7815	7.281	10.936	12.986	8.33483	3.84076
326.31	24.19	34.333	26.603	25.8655	25.3965	27.7479	27.356	3.61895		11.314	4.662	4.467	8.0595	11.661	13.6715	8.9725	3.86018
327.05	24.735	35.0495	27.002	26.8145	25.8685	28.4002	27.9783	3.67308		11.6515	5.0635	4.806	8.686	11.994	13.8125	9.33558	3.78585
328.15	24.287	35.2385	27.126	27.2255	21.7065	28.4692	27.3421	4.57772		11.222	4.612	4.477	8.1485	12.117	14.2365	9.1355	4.05958
329.25	24.6745	35.653	27.3885	27.223	26.0315	28.7348	28.2842	3.86096		11.62	5.047	4.6585	8.477	12.332	13.9625	9.3495	3.91429
330.35	24.35	35.4935	27.3805	26.6865	25.8652	28.4776	28.0422	3.90791		11.154	4.646	4.2025	8.2725	12.0105	13.6665	8.992	3.94921
331.09	25.233	35.526	28.1865	27.378	26.7097	29.0809	28.6857	3.59807		12.3785	5.353	4.8975	9.3065	12.7945	14.25	9.83	3.98664
332.19	24.804	35.1015	27.31	27.4185	26.057	28.6585	28.2249	3.61567		12.491	5.1105	5.413	8.871	12.6155	14.4175	9.81975	3.96454
333.29	23.8825	34.0715	26.3125	26.3475	25.0975	27.6535	27.2275	3.58774		11.5345	4.9955	4.592	8.5585	12.2035	13.9255	9.30158	3.90032
334.02	24.2615	35.2395	27.2515	26.9685	25.7565	28.4303	27.9846	3.82696		11.9	5.6155	5.049	8.94	12.084	14.007	9.59925	3.68525
335.12	25.114	35.71	27.4945	27.384	26.3043	28.9256	28.4887	3.76051		12.446	5.7275	5.339	9.21	12.6325	14.426	9.9635	3.82355
336.22	24.5015	35.486	27.295	26.857	25.8983	28.5349	28.0954	3.86606		11.581	5.3335	4.867	9.1145	12.3365	14.1685	9.56683	3.82407
337.32	24.0335	35.0655	26.368	27.0295	25.2007	27.3421	27.5066	3.90045		11.816	5.24	4.8175	8.7415	12.289	14.157	9.51017	3.88531
338.06	24.182	35.3775	26.698	27.1415	25.44	28.3498	27.8648	3.94976		11.8245	5.091	5.243	8.837	12.212	13.9255	9.52217	3.75077
339.16	24.2165	35.3295	26.774	27.595	25.4952	28.4787	27.9815	3.90396		12.417	5.306	4.8205	9.073	12.3855	13.8835	9.64758	3.88816
340.26	24.394	35.359	26.871	27.1345	25.6325	28.4396	27.9718	3.87235		12.1955	5.5725	4.986	8.7445	12.354	14.1745	9.67117	3.83297
341.36	24.4925	35.2195	27.151	26.801	25.8218	27.416	27.817	3.78066		12.0205	5.586	4.834	8.9285	11.98	13.4595	9.46808	3.62194
342.09	23.6925	35.261	25.9595	26.5245	24.826	27.8594	27.3538	4.1281		11.068	5.084	4.3545	8.102	11.6965	13.4115	8.95275	3.70723
343.19	24.006	35.5175	26.1875	26.706	25.0968	28.1043	27.603	4.12113		11.842	5.337	4.589	8.156	12.0505	13.7345	9.28483	3.81833
344.29	24.9015	36.192	27.245	27.359	28.0733	28.9244	28.7825	3.86979		12.712	6.814	6.0045	9.7355	12.9455	14.5535	10.4608	3.51214
345.02	23.64	35.0145	25.682	26.2695	24.661	27.6515	27.1531	4.08772		11.817	5.417	4.6455	8.0855	11.939	13.575	9.2465	3.73564
346.12	24.5645	35.75	26.1305	26.792	25.3475	28.3092	27.8156	4.0926		12.0765	5.956	5.194	8.8735	12.5445	14.176	9.80342	3.70713
347.22	23.2575	34.5725	25.36	26.699	24.3087	25.4722	26.6117	4.06943		10.785	5.1005	4.746	7.8995	11.643	13.253	8.9045	3.54171
348.31	23.185	34.986	26.0115	26.2635	24.5983	27.6115	27.1093	4.14537		10.854	4.565	3.9775	7.519	11.1675	12.931	8.50233	3.71995
349.05	23.7605	36.073	26.516	26.8845	25.1382	28.3085	27.7801	4.34944		11.5815	5.7755	4.563	8.4605	12.0185	13.6565	9.34258	3.66414
350.14	22.7805	34.305	25.0325	26.0795	23.9065	27.0494	26.5256	4.1014		10.384	4.53	4.0715	7.388	11.23	13.0325	8.43933	3.69142
351.24	23.0215	35.126	25.2155	26.1025	24.1185	27.3664	26.8251	4.33829		10.1795	4.544	3.7165	7.5235	10.9965	12.479	8.23983	3.57673
352.34	23.855	36.667	26.118	27.382	24.9865	28.5055	27.919	4.59389		11.747	5.6935	5.124	8.562	12.562	14.129	9.63625	3.74859
353.07	23.576	35.449	26.091	27.1395	24.8335	28.0639	27.5255	4.19819		11.5405	5.609	5.064	8.3585	12.116	13.931	9.4365	3.65343
354.16	23.9425	35.5845	25.7965	27.0125	24.8695	28.084	27.5482	4.20479		11.688	5.8785	4.862	8.094	12.3025	13.963	9.46467	3.71902
355.26	23.6835	34.87	25.1245	26.863	24.404	26.5252	26.9117	4.08387		11.415	5.7625	5.1135	8.5575	11.8805	13.9035	9.43875	3.54403
356.36	23.6235	35.419	25.264	26.735	24.4438	27.7604	27.2076	4.29461		11.3145	5.5365	4.519	7.9805	11.7955	13.604	9.125	3.67122
357.09	23.897	35.9255	25.24	27.154	24.5685	28.0541	27.4732	4.42932		11.388	5.963	4.895	8.4575	12.172	13.931	9.46775	3.60929
358.18	23.1765	34.6965	24.031	26.4165	23.6037	27.0801	26.5007	4.31407		10.6745	5.0435	4.1745	7.5395	11.1515	13.113	8.61608	3.59271
359.28	23.5	34.6645	25.048	26.716	24.274	27.4821	26.9474	4.06282		11.176	5.263	4.5025	7.809	11.4965	13.3395	8.93108	3.61611
360.01	23.5065	35.0985	24.5725	26.5895	24.0395	27.4418	26.8747	4.30621		10.841	5.3335	4.184	7.662	11.539	13.4795	8.83983	3.69256
361.1	23.096	34.519	23.8105	25.9535	23.4532	26.8448	26.2795	4.30194		11.0515	5.3365	4.6035	7.543	11.2425	13.1305	8.81792	3.49207
362.2	22.1765	33.6855	23.2015	25.2225	21.689	26.0715	25.3411	4.4296		9.737	4.097	3.2485	6.487	10.3735	12.14	7.6805	3.61323
363.29	22.01	33.9245	23.775	25.794	22.8925	26.3759	25.7953	4.31873		10.049	4.6625	3.671	7.3565	10.6325	12.2585	8.105	3.44936
364.02	22.756	33.6705	24.027	26.2585	23.3915	26.678	26.1303	4.01203		10.412	4.821	4.261	7.5525	11.125	12.7965	8.49467	3.50451
365.12	22.5955	34.0495	24.4285	25.961	23.512	25.5521	26.0164	4.12905		10.5055	5.045	4.2245	7.6095	11.089	12.849	8.55375	3.48228
366.21	22.2385	34.0965	24.007	25.6985	23.1227	26.5101	25.9456	4.29619		10.149	4.9245	4.1525	7.256	10.9235	12.6285	8.339	3.42678
367.3	21.6155	33.128	23.639	24.931	22.6273	25.8284	25.2949	4.12725		9.295	4.7245	3.6265	6.834	10.2965	11.6965	7.7455	3.20757
368.03	21.466	32.7745	23.6735	24.7565	22.5697	25.6676	25.1513	4.02406		9.7455	4.214	3.823	7.0385	10.587	11.9545	7.89375	3.40633
369.12	20.745	32.3835	22.6505	24.565	21.6977	25.086	24.5213	4.19208		8.8715	4.152	3.575	6.5525	9.726	11.22	7.3495	3.10003
370.22	20.8995	31.976	22.502	23.909	21.7007	23.7216	24.1181	4.01901		9.1375	4.47	3.7815	6.542	9.8365	11.2145	7.497	3.02866
371.31	20.7415	32.0545	22.789	24.277	21.7653	24.9655	24.4321	4.04579		9.58	4.7595	4.345	6.954	10.872	11.7535	8.044	3.15518
372.04	19.6965	30.941	21.522	22.898	20.6092	23.7644	23.2385	4.0528		8.1395	3.9145	3.199	5.803	9.344	10.0685	6.74475	2.87118
373.13	19.3715	30.566	21.134	22.812	20.2527	23.4709	22.9345	4.04156		8.2405	3.8865	3.1945	5.933	9.3135	10.039	6.76783	2.86766
374.22	19.2405	30.4595	20.3435	22.0405	19.792	23.021	22.4828	4.15795		7.9485	4.6065	3.499	6.014	9.626	10.413	7.01783	2.77129
375.31	18.344	29.2035	20.18	21.2965	19.262	22.256	21.757	3.90569		7.799	4.078	3.671	5.617	8.9935	9.5565	6.61917	2.52234
376.04	17.9225	29.1165	19.778	20.83	17.8502	21.9118	21.2348	4.17833		7.568	3.747	3.316	5.3945	8.647	9.2915	6.32733	2.54176
377.13	17.2055	28.651	18.814	19.662	18.0098	21.0831	20.5709	4.17968		7.1945	3.8265	3.322	4.845	8.2455	8.6125	6.00767	2.3032
378.22	16.7945	27.9045	18.2005	19.1425	17.4975	20.5105	20.0083	4.0805		7.0105	4.0475	3.6625	5.1485	8.273	8.655	6.13283	2.15091
379.31	16.8085	27.8475	18.038	19.1005	17.4232	21.5576	20.1292	4.13263		6.947	4.178	3.599	5.187	8.5025	8.576	6.16492	2.16228
380.04	15.88	27.1175	17.618	17.826	16.749	19.6104	19.1335	4.10485		6.1635	3.465	3.1505	4.479	7.618	7.8015	5.44625	2.04497
381.13	15.071	26.128	16.854	17.11	15.9625	18.7907	18.3194	4.02277		5.416	3.4075	2.792	4.149	7.2035	7.243	5.03517	1.90723
382.22	14.945	25.966	16.3885	16.9625	15.6668	18.5655	18.0824	4.0543		5.8995	3.547	3.192	4.421	7.5395	7.447	5.341	1.91121
383.31	13.9545	25.6515	15.6505	16.071	14.8025	17.8319	17.327	4.28222		5.1255	3.505	3.036	3.8755	7.0815	6.723	4.89108	1.70896
384.03	13.409	24.6765	14.6925	15.624	14.0507	17.1005	16.5922	4.16539		4.7735	2.8795	2.517	3.4715	6.5605	6.22	4.40367	1.72275
385.12	13.2235	24.5325	14.824	15.023	14.0237	16.9007	16.4212	4.15938		4.9035	3.3525	2.954	3.4635	6.7135	6.2185	4.60092	1.59598
386.21	12.4735	23.4835	13.776	14.02	13.1247	15.9383	15.4693	4.09602		4.2125	3.022	2.5255	2.847	6.165	5.845	4.10283	1.58322
387.3	11.9465	23.334	13.5215	13.5805	12.734	15.5956	15.1187	4.20441		4.0235	3.142	2.7665	2.979	6.0205	5.562	4.08225	1.39874
388.03	11.479	22.559	12.914	13.1325	12.1965	16.5522	14.8055	4.18132		3.5775	2.759	2.428	2.6215	5.7475	5.2595	3.73217	1.43525
389.11	11.4545	22.1695	12.921	12.806	13.1877	14.8377	14.5627	3.87999		3.9105	3.3245	2.9325	3.0535	6.074	5.3205	4.10258	1.30244
390.2	10.791	21.318	11.9875	11.769	11.3893	13.9664	13.5369	3.96001		3.3405	2.8175	2.508	2.3345	5.337	4.478	3.46925	1.19659
391.29	10.116	20.4605	11.0105	11.2805	10.5633	13.2169	12.7746	3.91334		3.1785	2.56	2.6145	2.1465	5.322	4.432	3.37558	1.24084
392.02	9.5665	19.5705	10.8745	10.817	10.2205	12.7071	12.2927	3.71627		2.8225	2.5335	2.279	1.75	4.9345	4.062	3.06358	1.19811
393.1	8.8995	18.8265	10.2325	9.823	9.566	11.9454	11.5488	3.709		2.325	2.2425	2.1145	1.495	4.617	3.532	2.721	1.14098
394.19	8.8485	18.838	10.075	9.7375	9.46175	12.8748	11.6392	3.7932		2.326	2.748	2.5845	1.5965	4.815	3.6165	2.94775	1.12411
395.28	7.9475	17.8895	9.241	8.913	8.59425	10.9977	10.5972	3.71609		2.163	2.4435	2.4205	1.2405	4.5585	3.336	2.69367	1.1332
396	7.1975	16.7605	8.38	7.742	7.78875	10.02	9.64812	3.61742		0.9535	1.7595	1.648	0.4	3.548	2.1595	1.74475	1.0833
397.09	7.214	17.12	8.6015	7.977	7.90775	10.2281	9.8414	3.70899		1.689	2.505	2.525	0.9185	4.3065	2.8645	2.46808	1.14453
398.17	6.5705	16.1045	8.1405	7.227	7.3555	9.51063	9.15144	3.55207		1.2615	2.213	1.949	0.8005	3.871	2.6155	2.11842	1.07958
399.26	6.3365	15.858	7.6535	6.7095	6.995	9.13937	8.78198	3.60389		1.0825	2.091	1.995	0.604	3.81	2.3485	1.9885	1.11317
400.34	6.0195	15.686	7.438	6.344	6.72875	8.87188	8.51469	3.65628		0.851	2.367	2.132	0.351	3.581	2.02	1.88367	1.14981
401.07	5.5405	15.1145	6.694	6.174	6.11725	8.38075	8.0035	3.61648		0.632	1.958	1.703	0.014	3.2715	1.819	1.56625	1.13369
402.15	5.522	14.982	6.406	5.803	5.964	9.22825	7.98421	3.68535		0.451	2.0705	1.651	0.193	3.1765	1.9725	1.58575	1.10876
403.24	4.593	13.9235	5.5405	4.8375	5.06675	7.32362	6.88081	3.58586		0	1.5025	1.4745	0	2.7425	1.038	1.12625	1.04113
404.32	4.61	13.6725	5.518	4.8675	5.064	7.167	6.8165	3.48001		0.0155	1.7195	1.75	0	2.748	1.296	1.25483	1.0773
405.04	5.0115	14.0675	5.8315	4.94	6.2215	7.46263	7.25577	3.46238		0.5405	2.343	2.3005	0.317	3.506	1.8495	1.80942	1.20361
406.13	4.986	14.096	5.636	4.922	5.311	7.21	7.02683	3.56316		0.73	2.298	2.585	0.59	3.4925	1.811	1.91775	1.11846
407.21	4.24	13.17	5.33	4.664	4.785	5.851	6.34	3.3925		0.1055	2.0445	1.9865	0	2.938	1.519	1.43225	1.16348
408.29	3.835	12.8135	4.891	3.9505	5.463	6.3725	6.22092	3.36677		0	1.8625	1.8035	0	2.8105	1.111	1.26458	1.1189
409.01	4.0615	12.547	4.923	4.114	4.49225	6.41138	6.09152	3.27812		0	1.6885	1.984	0	2.639	1.168	1.24658	1.07629
410.1	3.483	12.2245	4.415	3.7825	3.949	5.97625	5.63837	3.3446		0	1.734	1.775	0	2.4815	0.96	1.15842	1.01836
411.18	2.994	11.5185	3.8625	3.1175	3.42825	5.27313	5.03231	3.28303		0	1.2445	1.336	0	2.026	0.6935	0.883333	0.80469
412.26	2.948	11.0245	3.8725	3.1495	3.41025	5.24862	4.94223	3.09095		0	1.319	1.2435	0	2.262	0.594	0.903083	0.878883
413.34	2.243	9.879	3.1005	2.3765	2.67175	4.39975	4.11175	2.93065		0	0.978	0.969	0	1.5405	0.103	0.598417	0.652775
414.06	2.3905	9.953	3.1295	2.4165	2.76	4.47237	4.18698	2.92728		0	0.9965	1.041	0	1.7785	0.1285	0.657417	0.729807
415.15	2.103	9.189	3.092	2.134	2.5975	4.1295	3.87417	2.70996		0	1.078	0.9125	0	1.3095	0	0.55	0.615553
416.23	2.16	9.3635	3.221	2.3955	2.6905	4.485	4.05258	2.73011		0	1.436	1.444	0	2.0005	0.586	0.911083	0.838116
417.31	1.787	8.6525	2.6025	1.843	2.19475	3.72125	3.46683	2.63742		0	0.918	0.935	0	1.3695	0	0.537083	0.610201
418.03	1.7565	8.56	2.544	1.74	2.15025	3.65012	3.40015	2.62448		0	0.965	1.124	0	1.562	0	0.6085	0.694667
419.11	1.3925	8.042	2.4215	1.6355	1.907	3.66387	3.17706	2.51593		0	1.083	1.0935	0	1.509	0	0.61425	0.690202
420.19	1.2775	7.6565	2.2305	1.227	1.754	3.09788	2.8739	2.44345		0	0.906	1.101	0	1.397	0	0.567333	0.64085
421.27	1.7585	7.8955	2.4915	1.6835	2.125	3.45725	3.23521	2.37241		0	1.452	1.313	0	1.69	0.205	0.776667	0.788813
422.35	1.153	7.218	1.9685	1.1325	1.56075	2.868	2.65013	2.32847		0	0.9895	1.027	0	1.3785	0	0.565833	0.634523
423.07	1.165	7.0725	1.8795	1.044	1.52225	3.79025	2.74558	2.34324		0	0.985	1.044	0	1.3545	0	0.563917	0.630368
424.15	1.1815	7.059	1.916	1.049	1.54875	2.80138	2.5926	2.27656		0	1.151	0.9565	0	1.3955	0	0.583833	0.654514
425.22	0.808	6.4945	1.5235	0.752	1.16575	2.3945	2.18971	2.19279		0	0.8435	0.782	0	0.9655	0	0.431833	0.476723
426.3	1.02	7.0875	1.805	1.148	1.4125	2.76512	2.53969	2.31473		0	1.167	1.1465	0	1.388	0	0.616917	0.681084
427.02	0.7545	6.779	1.4125	0.639	1.0835	2.39625	2.17746	2.34075		0	0.678	0.77	0	0.982	0	0.405	0.454479
428.1	0.771	6.73	1.6245	0.8575	1.19775	2.38575	2.26108	2.26773		0	0.7835	0.847	0	1.1565	0	0.4645	0.524254
429.18	1.0005	6.958	1.857	1.1635	1.42875	2.84475	2.54208	2.26176		0	1.0005	1.224	0	1.2245	0	0.574833	0.634977
430.26	1.389	7.423	2.0655	1.408	1.72725	3.07138	2.84735	2.32599		0	1.4535	1.373	0	1.725	0.349	0.81675	0.786477
431.33	0.785	6.9825	1.5905	0.835	1.18775	2.54825	2.3215	2.37346		0	0.986	0.8415	0	1.148	0	0.495917	0.551837
432.05	0.625	6.808	1.493	0.8545	1.059	3.44512	2.38077	2.39502		0	0.715	0.657	0	0.965	0	0.3895	0.439053
433.13	0.777	7.364	1.6445	0.917	1.21075	2.67563	2.43148	2.51117		0	0.9435	1.172	0	1.1865	0	0.550333	0.608992
434.2	1.374	7.2815	1.8355	1.4995	1.60475	2.99762	2.76548	2.28908		0	1.323	1.4625	0	1.523	0.117	0.737583	0.769192
435.28	1.221	7.0865	1.985	1.3775	1.603	2.9175	2.69842	2.23337		0	1.303	1.3485	0	1.5635	0.1885	0.733917	0.743576
436	0.583	6.6895	1.593	0.878	1.088	2.43588	2.21123	2.28814		0	0.5845	0.8055	0	1.1215	0	0.418583	0.489277
437.07	0.7775	6.6345	1.6095	1.051	1.1935	2.51812	2.29735	2.20973		0	0.9265	0.9905	0	1.18	0	0.516167	0.571546
438.15	0.6795	6.3555	1.457	0.9035	1.04825	2.34888	2.1321	2.151		0	0.8335	0.8775	0	0.9915	0	0.450417	0.496095
439.22	0.822	6.2125	1.624	1.2495	1.223	3.677	2.468	2.09473		0	0.9525	1.1775	0	1.1395	0	0.544917	0.601767
440.3	0.7725	5.717	1.3205	0.8995	1.0465	2.17738	1.9889	1.89397		0	0.7405	0.7475	0	0.956	0	0.407333	0.452882
441.01	0.5985	5.4935	1.4245	0.8755	1.0115	2.098	1.91692	1.8281		0	0.8095	0.8305	0	0.8775	0	0.419583	0.460158
442.09	0.2875	5.2205	1.1075	0.576	0.6975	1.79787	1.61448	1.84251		0	0.494	0.4995	0	0.706	0	0.28325	0.319559
443.16	0.345	4.9625	1.2065	0.6085	0.67575	2.78063	1.76315	1.79487		0	0.5625	0.4725	0	0.628	0	0.277167	0.30761
444.23	0.2205	4.78	1.101	0.5075	0.66075	1.65225	1.487	1.68916		0	0.3455	0.466	0	0.6445	0	0.242667	0.282342
445.31	0.518	4.85	1.346	0.8425	0.932	1.88912	1.7296	1.60004		0	0.775	0.8805	0	1.041	0	0.449417	0.499547
446.02	0.568	4.7325	1.4275	0.775	0.99775	1.87575	1.72942	1.54442		0	0.714	0.872	0	1.047	0	0.438833	0.492126
447.09	0.1825	4.3505	1.0525	0.501	0.6175	1.82163	1.42094	1.54299		0	0.4685	0.577	0	0.6195	0	0.2775	0.307949
448.17	0.097	4.1775	0.957	0.5075	0.527	1.43475	1.28346	1.48909		0	0.3985	0.488	0	0.5925	0	0.2465	0.276922
449.24	0.168	4.2645	0.9855	0.569	0.57675	1.79675	1.39342	1.51132		0	0.478	0.4655	0	0.716	0	0.276583	0.315861
450.31	0.078	4.113	0.805	0.387	0.4415	1.34575	1.19504	1.49385		0	0.279	0.393	0	0.576	0	0.208	0.246772
451.02	0.439	4.485	1.29	0.821	0.8645	1.75875	1.60971	1.47917		0	0.8545	0.8895	0	0.952	0	0.449333	0.49321
452.1	0.6095	4.543	1.4185	1.007	1.014	1.8945	1.74775	1.43709		0	0.8505	0.9765	0	1.1185	0	0.490917	0.544417
453.17	0.6705	4.8245	1.4665	0.9765	1.0685	1.9645	1.8285	1.53428		0	0.9995	1.1315	0	1	0	0.521833	0.573661
454.24	-0.0405	4.316	0.746	0.433	0.35275	1.36362	1.19515	1.5992		0	0.3615	0.2905	0	0.468	0	0.186667	0.212146
455.31	0.377	4.7955	1.24	0.67	0.8085	1.97063	1.6436	1.64036		0	0.8735	0.9175	0	0.649	0	0.406667	0.454696
456.02	0.464	5.0505	1.473	0.953	0.9685	1.98513	1.81569	1.66728		0	0.9345	0.864	0	0.793	0	0.431917	0.475252
457.09	0.251	5.031	1.108	0.8035	0.6795	2.79838	1.77856	1.8199		0	0.5405	0.6175	0	0.65	0	0.301333	0.332005
458.16	0.495	5.438	1.2935	0.9875	0.89425	2.0535	1.86029	1.82853		0	0.7615	1.017	0	0.941	0	0.45325	0.503396
459.23	0.9325	5.836	1.7915	1.3735	1.362	2.48338	2.29648	1.81128		0	1.1575	1.265	0	1.1085	0	0.5885	0.646654
460.3	0.896	5.9335	1.6555	1.311	1.27575	2.449	2.25346	1.87752		0	1.091	1.127	0	1.1475	0.081	0.574417	0.600666
461.01	0.877	6.0555	1.6045	1.292	1.24075	2.45725	2.2545	1.93715		0	0.9725	1.043	0	1.077	0	0.515417	0.565616
462.08	0.277	5.8335	1.1585	0.9685	0.71775	3.05938	2.00244	2.10727		0	0.371	0.6095	0	0.5985	0	0.263167	0.300597
463.15	0.6295	6.194	1.3705	1.2305	1	2.45613	2.14677	2.07534		0	0.686	0.746	0	0.8015	0	0.37225	0.409413
464.21	0.9615	6.548	1.806	1.596	1.38375	2.72788	2.50385	2.0664		0	0.921	1.0945	0	0.9975	0.0515	0.51075	0.543808
465.28	1.009	6.741	1.824	1.741	1.4165	2.82875	2.59337	2.12		0	0.978	1.0945	0	1.116	0	0.531417	0.584029
466.35	1.31	6.8655	1.8715	1.932	1.59075	3.99475	2.92742	2.15203		0	1.0015	1.0925	0	1.126	0.102	0.553667	0.571937
467.06	1.0155	6.883	1.8925	1.808	1.454	2.89975	2.65879	2.16171		0	0.929	1.0035	0	0.9565	0	0.4815	0.527995
468.13	0.99	6.9435	2.1065	1.9155	1.54825	2.98888	2.74877	2.15846		0	0.823	0.8735	0	1.164	0.126	0.49775	0.514699
469.19	1.3685	7.026	2.2265	2.207	1.7975	3.207	2.97208	2.07759		0	0.9835	1.062	0	1.148	0.209	0.567083	0.552666
470.26	1.18	6.6225	2.0715	2.274	1.22575	2.037	2.56846	2.03873		0	0.7705	0.7785	0	1.051	0.086	0.447667	0.471019
471.32	1.242	6.386	2.1105	2.318	1.67625	3.01412	2.79115	1.86025		0	0.7985	0.719	0	0.823	0	0.390083	0.428696
472.04	1.4985	6.646	2.492	2.545	1.99525	3.29537	3.07869	1.84784		0	0.792	0.958	0	1.2055	0.2775	0.538833	0.516375
473.1	1.5545	6.3065	2.3295	2.4345	1.942	3.15625	2.95388	1.72759		0	0.781	0.9495	0	0.9525	0.099	0.463667	0.47721
474.17	1.1115	5.5935	1.9955	2.176	2.5535	2.71913	2.69152	1.52892		0	0.6435	0.685	0	0.7	0	0.338083	0.370814
475.23	1.2125	5.407	2.0965	2.2245	1.6545	2.53512	2.52169	1.4873		0	0.5425	0.567	0	0.7995	0	0.318167	0.359893
476.29	1.1775	5.3925	2.2135	2.2535	1.6955	2.55925	2.54862	1.47614		0	0.557	0.661	0	0.793	0	0.335167	0.3747
477	1.228	5.431	2.4595	2.4455	1.84375	2.891	2.71646	1.45023		0	0.685	0.7825	0	1.081	0.102	0.44175	0.466827
478.07	1.532	5.2135	2.5575	2.432	2.04475	2.93375	2.78558	1.28172		0	0.985	0.9045	0	1.264	0.2415	0.565833	0.551971
479.13	1.333	5.0855	2.4415	2.604	1.88725	2.866	2.70288	1.29023		0	0.955	0.825	0	1.0215	0.1455	0.491167	0.491897
480.19	1.22	4.7425	2.12	2.248	1.67	2.58263	2.43052	1.22816		0	0.4805	0.6755	0	0.8115	0	0.327917	0.374309
481.26	1.3735	4.9475	2.301	2.3565	1.83725	2.74463	2.5934	1.24629		0	0.8445	0.8255	0	0.949	0.0165	0.43925	0.477045
482.32	1.239	5.004	2.115	2.035	1.677	2.59825	2.44471	1.33366		0	0.6875	0.6855	0	0.7485	0	0.353583	0.387993
483.03	1.361	5.191	2.1595	2.2835	1.76025	2.74875	2.584	1.3615		0	0.8185	0.8265	0	0.905	0.008	0.426333	0.465096
484.09	1.5905	5.8995	2.3905	2.3915	1.9905	2.068	2.72175	1.58485		0	0.9465	0.938	0	0.9265	0.0135	0.47075	0.510815
485.15	1.3375	5.4235	2.186	2.147	1.76175	2.7735	2.60488	1.46118		0	0.8595	0.8275	0	0.8835	0	0.428417	0.469643
486.21	1.1465	5.4245	1.915	2.0785	1.53075	2.64113	2.45606	1.53963		0	0.7165	0.6155	0	0.6995	0	0.338583	0.372473
487.27	1.391	5.8965	2.112	2.1625	1.7515	2.8905	2.70067	1.64327		0	0.73	0.8055	0	0.805	0.0235	0.394	0.424003
488.33	1.1515	5.83	1.9595	2.095	1.5555	1.759	2.39175	1.71665		0	0.7065	0.693	0	0.6445	0	0.340667	0.373751
489.04	1.25	6.1215	2.0385	2.242	1.64425	2.913	2.70154	1.76728		0	0.775	0.8395	0	0.7715	0.007	0.398833	0.435026
490.1	1.592	6.693	2.2665	2.4105	1.92925	3.2405	3.02196	1.8819		0	0.984	1.0695	0	0.9605	0.2365	0.54175	0.515678
491.16	1.3835	6.824	2.0195	2.243	1.7015	3.1175	2.8815	2.01921		0	0.7095	0.726	0	0.743	0.0795	0.376333	0.384467
492.22	1.593	7.137	2.317	2.605	1.955	3.413	3.17	2.03991		0	0.8025	0.9315	0	0.896	0.3215	0.491917	0.439542
493.28	1.4765	7.215	2.267	2.526	1.87175	3.47112	3.1379	2.10856		0	0.926	0.936	0	0.852	0.2025	0.486083	0.465364
494.33	1.3955	7.4915	2.131	2.63	1.76325	3.412	3.13721	2.24617		0	0.699	0.7705	0	0.7045	0.0615	0.372583	0.38716
495.04	1.8375	8.066	2.583	3.179	2.21025	3.91638	3.63202	2.29296		0.022	0.998	1.149	0	1.179	0.5365	0.647417	0.543999
496.1	1.713	8.049	2.496	3.026	2.1045	3.821	3.53492	2.33078		0	0.665	0.824	0	0.768	0.259	0.419333	0.38028
497.16	1.672	8.0205	2.341	3.027	2.0065	3.76512	3.47202	2.35116		0	0.5935	0.7185	0	0.6665	0.2115	0.365	0.334093
498.21	1.7365	8.319	2.438	3.3195	2.08725	3.75325	3.60892	2.42825		0	0.747	0.831	0	0.682	0.218	0.413	0.384136
499.27	2.0135	8.5425	2.529	3.466	2.27125	4.13775	3.82667	2.44364		0	0.8065	0.8835	0	0.7885	0.382	0.47675	0.408639
500.33	1.756	8.544	2.543	3.647	2.1495	4.1225	3.79367	2.49459		0	0.5855	0.6875	0	0.505	0.0795	0.309583	0.316784
501.03	1.921	8.6505	2.652	3.847	2.2865	4.54763	3.9841	2.49096		0	0.575	0.6735	0	0.681	0.2535	0.363833	0.32187
502.09	2.1545	9.0015	2.8385	4.2745	2.4965	4.56725	4.22212	2.53502		0	0.8195	0.7925	0	0.8485	0.4255	0.481	0.403106
503.14	2.2735	9.177	3.1405	4.6665	2.707	4.81438	4.46315	2.53034		0.1625	0.7955	0.914	0	0.935	0.56	0.561167	0.398246
504.2	2.064	8.801	2.805	4.4335	2.4345	3.52588	4.01065	2.49353		0	0.344	0.3785	0	0.4605	0.2105	0.23225	0.197144
505.25	2.3835	9.2125	3.221	5.158	2.80225	4.99375	4.6285	2.52123		0.169	0.7635	0.708	0	0.8295	0.557	0.5045	0.341747
506.31	2.613	9.467	3.583	5.6925	3.098	6.33887	5.13206	2.5863		0.2995	0.9355	0.916	0	1.0225	0.794	0.66125	0.413848
507.01	2.7855	9.4515	3.6	5.5925	3.19275	5.35737	4.9966	2.46677		0.36	0.783	0.7775	0	0.993	0.661	0.59575	0.357954
508.07	2.919	9.7165	3.812	5.873	2.3655	5.58013	5.04435	2.68383		0.3425	0.741	0.8935	0	1.058	0.8145	0.641583	0.394393
509.12	3.0015	9.7665	3.963	6.3455	3.48225	5.76913	5.38798	2.51361		0.4385	0.7135	0.8355	0	1.0455	0.755	0.631333	0.366341
510.17	2.987	9.5245	3.794	6.526	3.3905	5.70788	5.32165	2.48102		0.2745	0.5605	0.62	0	0.7435	0.539	0.45625	0.271381
511.23	3.1515	9.7095	4.06	6.9165	3.60575	5.95937	5.5671	2.4935		0.3005	0.592	0.6475	0	0.9925	0.7525	0.5475	0.350084
512.28	3.444	9.8895	4.475	7.5355	3.9595	6.336	5.93992	2.47385		0.79	0.752	0.759	0	1.048	0.85	0.699833	0.359969
513.33	3.368	9.5315	4.389	7.5865	3.8785	7.21875	5.99538	2.4697		0.3605	0.422	0.4825	0	0.732	0.5545	0.42525	0.244589
514.03	3.6215	9.843	4.66	8.095	4.14075	6.55488	6.15252	2.45909		0.8195	0.8955	0.6395	0	1.049	0.881	0.714083	0.374041
515.09	3.7225	9.8135	4.8995	8.213	4.311	6.66212	6.27027	2.39546		0.7065	0.7215	0.542	0	1.0485	0.8765	0.649167	0.361267
516.14	3.72	9.8105	4.8355	8.4515	4.27775	6.70437	6.29994	2.44976		0.857	0.631	0.6725	0	1.012	0.885	0.67625	0.360097
517.19	4.041	9.8515	5.1665	8.9395	4.60375	6.99962	6.60031	2.39973		0.983	0.7365	0.6975	0	1.1105	0.969	0.749417	0.399411
518.24	4.0865	9.76	5.2005	9.226	4.6435	8.26825	6.86413	2.504		0.8095	0.7505	0.664	0	1.0015	0.861	0.681083	0.352282
519.29	4.0755	9.624	5.2285	9.38	4.652	7.077	6.67283	2.41319		0.82	0.589	0.5055	0	0.9485	0.814	0.612833	0.341676
520.34	4.107	9.52	5.1475	9.6205	4.62725	7.09875	6.68683	2.45234		0.7425	0.4245	0.457	0	0.8215	0.692	0.522917	0.301141
521.39	4.2015	9.746	5.4055	10.065	4.8035	7.3545	6.92933	2.53886		0.8785	0.533	0.4565	0	0.8895	0.919	0.61275	0.359789
522.09	4.0665	9.389	5.479	9.905	4.77275	8.20988	6.97035	2.50936		0.723	0.3455	0.239	0	0.6715	0.524	0.417167	0.275877
523.14	4.73	9.9145	6.075	10.659	5.4025	7.84462	7.4376	2.4498		1.1855	0.8805	0.768	0	1.2305	1.1215	0.864333	0.460429
524.19	5.0345	10.0885	6.2115	10.9025	5.623	8.05925	7.65321	2.43768		1.3605	0.9065	0.8285	0	1.36	1.3165	0.962	0.52711
525.24	4.653	9.77	6.0065	10.8525	5.32975	7.8205	7.40538	2.50947		1.1145	0.741	0.5055	0	0.9595	0.9175	0.706333	0.403913
526.29	4.8695	9.931	6.205	11.083	5.53725	8.02212	7.60798	2.50596		1.272	0.73	0.6725	0	1.0535	1.05	0.796333	0.449582
527.33	5.129	10.0125	6.445	11.4005	5.787	8.24675	7.83679	2.4929		1.2925	0.7925	0.7905	0	1.2655	1.1865	0.887917	0.490387
528.03	5.203	10.1335	6.5775	11.6765	5.89025	8.39762	7.97973	2.55037		1.4595	0.8	0.713	0	1.2475	1.083	0.883833	0.513943
529.08	5.3695	10.3345	6.701	11.939	6.03525	8.586	8.16087	2.5931		1.4645	0.8375	0.691	0	1.281	1.1235	0.899583	0.52371
530.13	5.1965	9.9075	6.6165	11.859	5.9065	8.39488	7.98015	2.56283		1.3615	0.9005	0.7885	0	1.122	1.0715	0.874	0.47118
531.17	5.535	10.2695	6.8535	12.181	6.19425	8.20975	8.20717	2.57174		1.653	1.2155	1.0325	0	1.6395	1.467	1.16792	0.621575
532.22	5.2475	9.9515	6.553	11.8815	5.90025	8.40837	7.99035	2.5737		1.2125	0.627	0.532	0	1.0555	0.9295	0.726083	0.438447
533.27	5.331	10.121	6.871	12.1305	6.101	8.61337	8.19465	2.59665		1.34	0.692	0.5025	0	1.196	1.036	0.794417	0.498818
534.31	5.4575	9.994	6.9175	12.3625	6.1875	8.68287	8.26698	2.60643		1.459	0.8325	0.7175	0	1.1725	1.051	0.872083	0.500545
535.01	5.2675	9.859	6.792	12.2005	6.02975	8.22975	8.06308	2.60525		1.2015	0.5875	0.5335	0	1.006	0.888	0.70275	0.426806
536.05	5.7535	10.3495	7.194	12.4565	6.47375	8.93837	8.5276	2.55408		1.456	0.776	0.716	0	1.3025	1.161	0.901917	0.528862
537.1	5.779	10.393	7.23	12.87	6.5045	9.068	8.64075	2.67891		1.5445	0.9735	0.7815	0	1.4115	1.3235	1.00575	0.568983
538.14	5.9895	10.5915	7.536	13.0155	6.46275	10.2831	8.97973	2.75482		1.628	1.014	0.9045	0	1.545	1.3675	1.0765	0.600111
539.19	6.0345	10.6095	7.562	13.031	6.79825	9.30925	8.89075	2.62957		1.507	0.893	0.7065	0	1.3845	1.244	0.955833	0.556833
540.23	6.1365	10.805	7.8485	13.2435	6.9925	9.50837	9.08906	2.64695		1.6805	1.1445	0.803	0	1.5195	1.398	1.09092	0.616678
541.27	6.3365	10.9335	7.548	13.227	6.94225	9.51125	9.08308	2.65566		1.647	0.857	0.7215	0	1.3385	1.249	0.968833	0.580926
542.32	6.474	11.1315	8.1395	13.7655	7.30675	9.87762	9.44915	2.71298		1.9985	1.293	1.126	0	1.7835	1.623	1.304	0.713615
543.01	6.425	11.134	8.235	13.781	7.33	9.89375	9.46646	2.71698		1.8365	1.196	0.9855	0	1.673	1.6035	1.21575	0.674716
544.05	6.613	11.1675	8.289	13.8315	7.451	9.97525	9.55454	2.67395		1.7945	1.166	1.0255	0	1.6385	1.535	1.19325	0.652575
545.1	6.721	11.3925	8.4375	14.013	7.57925	10.141	9.71404	2.7065		1.86	1.303	1.0935	0	1.7675	1.667	1.28183	0.692462
546.14	6.793	11.475	8.4815	14.1625	7.63725	10.228	9.79621	2.73781		1.784	1.117	0.899	0	1.6975	1.5415	1.17317	0.669082
547.18	6.442	11.2045	8.3755	14.3295	7.40875	10.0879	9.64135	2.87904		1.4175	0.65	0.3505	0	1.1835	1.096	0.782917	0.543837
548.22	6.9285	11.6625	8.821	14.526	7.87475	10.4845	10.0495	2.78602		1.816	1.082	0.957	0	1.6705	1.6065	1.18867	0.675022
549.26	6.94	11.8255	8.7335	14.5755	7.83675	11.5186	10.2383	2.89415		1.5145	0.8545	0.864	0	1.3365	1.335	0.984083	0.552868
550.3	7.23	12.171	9.245	14.9395	8.2375	10.8964	10.4532	2.82957		1.8675	1.271	1.0235	0	1.822	1.6915	1.27925	0.708876
551.34	6.6905	11.7875	8.6475	14.617	7.669	10.5656	9.99619	2.93419		1.436	0.462	0.383	0	1.1045	1.1125	0.749667	0.549146
552.03	7.3925	12.325	9.5775	15.107	8.235	11.1005	10.6229	2.84474		1.6745	0.9105	0.829	0	1.63	1.483	1.08783	0.644376
553.07	7.534	12.6195	9.602	15.544	8.568	11.3249	10.8654	2.93768		1.897	1.1305	0.9085	0	1.916	1.6915	1.25725	0.741643
554.11	7.622	12.6265	9.733	15.4845	8.6775	11.3665	10.9183	2.87265		1.68	0.945	0.7845	0	1.7765	1.7225	1.15142	0.707002
555.15	7.899	13.309	10.2175	16.021	9.15825	11.8616	11.4111	2.9628		2.07	1.288	1.054	0	2.1135	1.9165	1.407	0.814459
556.19	7.7905	13.129	10.28	15.943	9.03525	11.7856	11.3272	2.95365		1.6945	0.926	0.5825	0	1.8635	1.7355	1.13367	0.753857
557.23	8.4095	13.415	10.7785	16.505	9.594	12.277	11.8298	2.91111		2.1025	1.3465	1.1295	0	2.307	2.1725	1.50967	0.880543
558.26	8.5365	14.1025	10.7375	16.9275	9.637	13.576	12.2528	3.16147		2.118	1.083	0.86	0	2.1195	2.0505	1.37183	0.872202
559.3	8.006	13.3655	10.5655	16.793	9.28575	12.1825	11.6997	3.15299		1.4205	0.66	0.3795	0	1.683	1.5215	0.944083	0.692406
560.34	9.3945	15.096	11.875	17.7935	10.6348	13.5397	13.0556	3.08231		2.6405	1.742	1.4195	0	2.636	2.5895	1.83792	1.04002
561.03	9.11	14.953	11.577	18.019	10.3435	13.4147	12.9029	3.26601		2.392	1.4015	1.2105	0	2.49	2.4535	1.65792	0.987807
562.06	9.4715	15.241	11.9605	18.0475	10.716	15.6801	13.5194	3.31092		2.4825	1.566	1.2765	0	2.6075	2.5755	1.75133	1.02702
563.1	9.883	15.8285	12.563	18.6185	11.223	14.2233	13.7232	3.19345		2.4155	1.609	1.3075	0	2.818	2.7805	1.82175	1.08561
564.14	10.0725	16.0525	12.6925	18.7605	11.3825	15.3945	14.0592	3.24915		2.606	1.6895	1.499	0	2.8245	2.9095	1.92142	1.11217
565.17	10.357	16.374	13.261	19.3645	11.809	14.8391	14.3341	3.2578		2.876	1.848	1.4965	0	3.2405	3.315	2.12933	1.28154
566.2	10.8435	17.1945	13.589	19.948	12.2163	15.3937	14.8642	3.35737		3.034	1.8285	1.642	0	3.3655	3.418	2.21467	1.32857
567.24	11.318	17.408	14.289	20.6	12.8035	15.9038	15.387	3.34555		3.3465	2.348	1.9955	0	3.9085	3.861	2.57658	1.48628
568.27	11.388	17.8035	14.411	20.8705	12.8995	16.1182	15.5818	3.44522		2.965	1.9755	1.6795	0	3.475	3.706	2.30017	1.3842
569.31	11.6035	18.131	14.953	21.395	13.1282	16.5206	15.9552	3.53776		3.0005	1.7575	1.6585	0	3.5725	3.7255	2.28575	1.42384
570	12.3275	18.533	14.985	21.729	13.6562	16.8936	16.3541	3.44368		3.1755	1.9985	1.837	0	3.7235	3.8385	2.42883	1.45983
571.03	12.3975	19.203	15.4535	22.418	13.9255	17.368	16.7943	3.66378		3.2595	2.0465	1.897	0	4.015	4.2565	2.57908	1.59619
572.06	12.841	19.7775	16.139	22.778	14.49	17.8839	17.3182	3.62249		3.618	2.384	2.1245	0	4.3855	4.596	2.85133	1.72407
573.09	13.3325	20.1565	16.5485	23.681	14.9405	18.4296	17.8481	3.74762		3.636	2.5285	1.8545	0.077	4.516	4.761	2.8955	1.77858
574.12	13.528	20.8785	17.107	24.004	15.3175	18.8794	18.2857	3.81076		3.48	2.24	2.107	0	4.3525	4.7285	2.818	1.74492
575.16	14.6205	21.77	17.4015	24.91	16.011	19.6755	19.0648	3.83931		4.211	2.85	2.5935	0.4035	5.372	5.7435	3.52892	1.99353
576.19	14.7685	21.7205	18.243	25.171	16.5057	19.9758	19.3974	3.74664		4.023	2.5915	2.3955	0.0885	5.0125	5.5175	3.27142	2.00008
577.22	15.4245	22.8765	19.414	26.3475	17.5192	21.0156	20.4329	3.89628		4.482	3.0265	2.634	0.519	5.7475	6.262	3.7785	2.1466
578.25	15.6065	23.659	19.157	26.487	17.3818	22.4474	20.7898	4.11304		4.134	2.8035	2.361	0.203	5.5775	6.0735	3.52542	2.19042
579.28	16.5135	24.1525	20.261	27.4035	18.3873	22.0826	21.4667	3.95751		4.7465	3.3185	2.815	0.8025	6.2125	6.8365	4.12192	2.25839
580.31	16.75	25.03	20.855	28.202	18.8025	23.7093	22.2248	4.22757		4.9045	3.223	2.9265	0.8995	6.52	7.162	4.27258	2.37024
581.34	17.0775	25.535	21.4965	28.7675	19.287	23.2191	22.5638	4.23602		4.9445	3.0315	2.9075	0.964	6.8295	7.3495	4.33775	2.4812
582.02	18.135	26.7625	22.2705	30.2615	20.2028	24.3574	23.6649	4.42946		5.4815	3.9995	3.584	1.5305	7.3235	8.1445	5.01058	2.47229
583.05	17.919	26.572	22.504	29.7405	20.2115	24.1839	23.5218	4.28485		4.6185	3.107	2.496	0.5595	6.892	7.611	4.214	2.69842
584.08	19.094	28.084	23.393	31.208	21.2435	25.4447	24.7445	4.4594		5.7685	4.0085	3.583	1.7285	8.0755	8.758	5.32033	2.72946
585.11	19.255	28.0385	23.7795	31.768	21.5172	25.7102	25.0114	4.52031		5.395	3.9305	3.399	1.446	7.6115	8.512	5.049	2.66959
586.13	20.035	29.2175	24.3905	32.847	22.2127	26.6225	25.8875	4.6917		6.159	4.1645	3.492	1.754	8.2535	9.07	5.48217	2.84981
587.16	20.469	29.9565	24.947	33.0905	22.708	27.1158	26.3811	4.66563		5.96	3.793	3.3105	1.4535	8.514	9.465	5.416	3.1323
588.19	21.2665	30.5525	26.1425	34.778	23.7045	28.1849	27.4381	4.85465		6.9345	4.6195	4.2475	2.525	9.428	10.6	6.39242	3.15953
589.21	22.0275	31.4785	26.808	35.2365	24.4177	28.8876	28.1426	4.79702		6.8225	4.5015	4.2835	2.262	9.3705	10.466	6.28433	3.18312
590.24	22.2905	32.306	27.131	36.002	24.7107	30.4324	28.8121	5.07357		7.321	4.8245	4.3525	2.7345	10.0035	11.2615	6.74958	3.37179
591.26	22.8945	32.6755	27.777	36.5905	24.1358	30.9844	29.1763	5.24042		7.334	5.0425	4.5825	3.018	10.4665	11.695	7.02308	3.45544
592.29	23.5305	33.595	28.106	36.9305	25.8182	30.5405	29.7535	4.97618		7.2555	4.8795	4.725	3.0985	10.8925	12.3015	7.19208	3.68769
593.31	24.006	33.954	28.4535	37.836	26.2297	31.0624	30.2569	5.10498		7.1795	4.64	4.452	2.8925	10.545	12.1555	6.97742	3.69077
594	24.8475	34.806	29.0085	38.6435	26.928	31.8264	31.01	5.13793		8.033	5.296	4.709	3.386	11.3565	12.9145	7.61583	3.84617
595.02	25.311	35.1145	29.4415	38.3295	27.3762	32.0491	31.2703	4.8834		7.7355	4.92	4.6295	3.391	11.567	13.2155	7.57642	4.02512
596.04	25.398	36.242	30.0935	39.5825	27.7458	32.829	31.9818	5.31966		8.317	5.692	4.874	3.642	11.889	13.412	7.971	3.96486
597.07	26.555	36.9165	30.987	40.34	28.771	34.6996	33.0449	5.20703		9.2575	6.323	6.002	4.5145	12.8595	14.641	8.93292	4.07505
598.09	27.0835	37.823	31.9005	41.5395	29.492	34.5866	33.7375	5.36578		9.286	6.4	6.0285	4.5745	13.2375	14.662	9.03142	4.12954
599.11	27.318	38.08	31.798	41.753	29.558	34.7373	33.874	5.41171		9.382	6.004	5.412	4.6335	13.038	14.8695	8.88983	4.28359
600.14	27.9045	38.9765	32.6065	42.332	30.2555	35.4449	34.5866	5.42824		9.68	6.666	6.082	5.195	13.999	15.821	9.57383	4.43718
601.16	28.31	39.587	33.5055	43.072	30.9078	36.1186	35.2501	5.49199		9.862	6.789	6.3325	5.44	14.1075	15.9725	9.75058	4.3987
602.18	29.221	40.467	33.613	43.9795	31.417	36.8201	35.9196	5.60209		10.1755	6.82	6.3505	5.484	14.5955	16.546	9.99525	4.64381
603.2	29.93	41.535	34.3535	44.8895	32.1418	37.677	36.7545	5.71836		10.9185	7.47	7.072	6.2065	15.4655	17.4355	10.7613	4.73052
604.22	30.1655	41.778	34.44	44.928	32.3028	36.8279	36.7404	5.66808		10.473	6.7845	6.515	5.6615	15.3195	17.285	10.3398	4.94382
605.24	30.7235	42.0645	35.0035	45.495	32.8635	38.3216	37.4119	5.63975		11.1285	7.3735	7.008	6.3645	15.605	17.9025	10.897	4.88628
606.26	30.9605	42.167	35.15	46.017	33.0553	38.5736	37.6539	5.71619		11.3235	7.593	7.0725	6.575	15.9815	18.1875	11.1222	4.96194
607.28	31.3805	43.2105	36.3305	47.2605	33.8555	39.5455	38.5972	5.94873		11.4355	7.72	7.1045	6.513	16.398	18.57	11.2902	5.14187
608.3	32.781	44.436	37.02	47.844	34.1005	41.5202	39.617	5.97387		12.5855	8.547	8.2955	7.8965	17.5385	19.836	12.4498	5.17092
609.32	34.221	45.353	38.4965	49.1375	36.3588	41.802	40.8948	5.64815		12.8	8.78	8.8305	7.9955	18.448	20.5205	12.8957	5.41205
610.33	32.9085	44.8125	37.1515	48.315	35.03	40.7969	39.8357	5.93088		12.1865	8.029	8.0495	7.76	17.3725	19.7645	12.1937	5.25954
611.01	32.6635	45.1775	37.444	48.629	35.0538	40.9785	39.991	6.1163		11.946	7.875	7.4515	7.3295	17.186	19.3065	11.8491	5.28515
612.03	34.123	45.9435	38.723	50.0025	36.423	42.198	41.2355	6.00021		13.5835	9.231	9.077	8.9955	19.1115	21.54	13.5898	5.55278
613.05	33.5175	45.1565	37.9205	49.594	35.719	41.5471	40.5758	6.06157		12.004	7.991	8.0955	8.0875	17.915	19.99	12.3472	5.38013
614.06	34.8075	46.644	38.655	50.899	36.7313	41.7514	41.5814	6.17171		13.389	8.9315	8.8005	8.904	18.9945	21.446	13.4109	5.61022
615.08	34.899	46.995	39.2455	51.2735	37.0722	43.1033	42.0981	6.23541		13.1775	8.9555	8.964	9.049	19.4025	21.6475	13.5327	5.69839
616.1	35.3825	48.3205	39.85	52.4475	37.6163	44.0001	42.9361	6.56464		14.652	9.683	9.279	10.047	20.22	22.564	14.4075	5.79672
617.11	35.6195	48.1805	40.755	52.7055	38.1872	44.3151	43.2938	6.40188		14.101	9.441	9.369	9.611	20.701	22.9465	14.3616	6.09365
618.13	35.427	47.1345	39.6065	52.288	37.5168	42.614	42.4311	6.33246		13.559	9.147	8.7615	9.3025	19.24	21.984	13.6657	5.72338
619.14	36.107	49.348	40.961	52.6915	38.534	44.7769	43.7364	6.4147		14.836	9.72	9.205	9.8715	20.4125	22.7665	14.4686	5.92804
620.16	36.8215	49.959	41.2175	53.931	39.0195	45.4823	44.4051	6.62458		15.307	10.2645	10.3795	10.712	21.761	23.94	15.394	6.11487
621.17	37.739	50.274	41.417	54.034	39.578	45.866	44.818	6.40215		16.027	10.925	10.7515	11.4135	22.4095	24.6425	16.0282	6.16618
622.18	37.066	49.603	41.419	53.9435	39.1425	44.5079	44.2803	6.45586		15.4895	10.2055	10.102	10.8165	21.224	23.5275	15.2275	5.93068
623.2	37.852	51.389	42.425	55.4725	40.1385	46.7846	45.6769	6.81596		15.9875	10.957	10.518	11.4045	22.5685	24.826	16.0436	6.28705
624.21	38.2135	50.979	42.315	55.44	40.2642	46.7369	45.6581	6.6461		16.3465	10.9815	10.826	11.628	22.5915	24.6665	16.1733	6.15737
625.22	38.715	51.41	43.1685	54.939	40.9417	47.0581	46.0387	6.27629		16.131	11.2185	11.259	12.1545	23	25.3495	16.5188	6.24409
626.23	39.1305	52.2835	42.606	55.6615	40.8683	47.4204	46.3284	6.62181		17.2695	11.5535	11.388	12.276	23.417	25.6275	16.9219	6.31067
627.24	39.2605	52.094	43.096	56.355	41.1783	47.7014	46.6142	6.6648		17.3655	11.683	11.51	12.873	23.0425	25.612	17.0143	6.10333
628.26	39.7785	51.989	43.3985	56.9145	41.5885	48.0201	46.9482	6.61237		17.5555	12.093	12.4135	13.395	23.777	26.242	17.5793	6.12777
629.27	40.343	52.7385	43.461	56.75	41.902	48.3231	47.2529	6.51444		17.7845	12.0155	12.013	13.4835	24.4365	26.8765	17.7682	6.51156
630.28	40.4925	53.2135	44.1755	57.9685	42.334	48.9625	47.8578	6.78895		19.032	12.625	12.6515	13.9845	24.793	26.969	18.3425	6.33357
631.29	40.46	53.6675	44.453	57.3735	42.4565	47.9885	47.7332	6.62901		18.6025	12.7415	12.837	13.852	24.5345	26.898	18.2442	6.21922
632.3	40.8985	53.183	44.103	58.1795	42.5007	49.091	47.9926	6.74589		18.429	11.878	12.1645	13.765	24.323	26.525	17.8474	6.35873
633.3	40.793	53.88	44.506	58.7725	42.6495	49.4879	48.3481	6.99835		18.404	12.4015	12.47	14.27	24.642	27.028	18.2026	6.34626
634.31	41.058	53.623	44.413	58.2925	42.7355	50.5466	48.4448	6.80625		19.776	12.7575	12.9025	14.619	25.365	27.542	18.827	6.46905
635.32	40.6695	53.994	43.904	58.8345	42.2867	49.3505	48.1732	7.18489		19.02	11.848	12.1115	13.87	24.2915	26.4495	17.9318	6.3493
636.33	41.211	53.1175	45.1735	58.244	43.1923	49.4365	48.3958	6.47219		19.2415	12.435	12.9295	14.482	24.7785	27.233	18.5166	6.32759
637	41.6255	54.7455	44.9965	59.2985	43.311	51.1665	49.1906	7.01886		19.6995	13.009	13.708	15.0265	25.6725	27.934	19.1749	6.39266
638.01	42.116	54.4475	45.0065	59.225	42.5613	50.1987	48.9258	6.93433		19.8935	12.7745	13.646	15.662	25.805	27.891	19.2787	6.39147
639.01	42.2425	54.6295	45.505	59.901	43.8738	50.2695	49.4035	6.86025		20.289	13.4675	13.392	16.067	26.3795	28.4435	19.6731	6.53055
640.02	43.1925	55.7855	45.5815	60.0205	44.387	51.145	50.0187	6.82		21.045	13.3115	14.044	16.1585	26.0555	28.529	19.8573	6.40858
641.03	42.8785	54.885	45.7045	60.068	44.2915	50.884	49.7852	6.74517		21.436	13.604	14.378	16.5405	26.931	28.983	20.3121	6.55278
642.03	43.6105	56.19	46.0245	61.734	44.8175	51.8897	50.711	7.21151		21.9585	14.1555	13.997	16.987	27.126	29.064	20.548	6.54587
643.04	43.0535	55.579	46.299	60.841	44.6762	51.4431	50.3153	6.93444		21.999	14.152	15.0675	17.328	27.5195	29.5215	20.9313	6.50635
644.04	44.496	56.7165	46.6965	61.76	45.5962	52.4172	51.2804	6.92843		23.056	14.0555	14.705	17.959	28.1145	30.3265	21.3694	6.90085
645.05	44.8255	56.1115	47.8755	61.256	46.3505	52.5171	51.4894	6.3511		22.921	15.114	14.928	18.2475	27.9665	30.0455	21.5371	6.50236
646.05	43.9405	56.373	46.796	62.368	45.3683	52.3694	51.2025	7.19662		22.53	14.165	14.513	18.252	27.978	30.1	21.2563	6.77937
647.05	44.393	56.311	46.876	62	41.2345	52.325	50.5232	7.81823		23.3075	14.719	15.1725	18.6405	28.1615	29.7795	21.6301	6.48517
648.06	44.4765	57.116	47.1815	61.983	45.829	52.6893	51.5459	6.97099		24.244	14.884	15.654	19.792	28.615	30.045	22.2057	6.46601
649.06	44.9185	56.748	48.1275	62.882	46.523	52.169	51.8947	6.87117		24.4005	15.23	16.0875	19.7985	29.033	31.1	22.6082	6.65512
650.06	45.2585	56.539	47.442	63.1195	46.3503	53.0897	51.9665	6.97953		23.9525	14.343	15.284	19.054	27.8755	30.013	21.7537	6.5512
651.06	45.6615	57.6215	48.494	64.464	47.0777	53.0603	52.7298	7.23295		25.866	16.26	16.3595	20.6485	29.463	31.3245	23.3203	6.53788
652.06	46.547	59.2775	49.2515	65.036	47.8992	55.028	53.8399	7.29195		26.8725	16.513	17.311	21.9995	30.195	32.5315	24.2371	6.69146
653.06	46.694	59.142	48.3935	63.622	47.5438	54.4629	53.3097	6.96953		26.5835	16.7425	17.167	22.119	30.341	32.5505	24.2506	6.67108
654.07	45.0945	57.622	47.425	63.634	46.2597	53.4439	52.2465	7.35179		25.185	15.2835	15.8465	20.618	28.7875	30.9255	22.7743	6.59042
655.07	46.269	59.012	49.0045	64.867	47.6367	54.7881	53.5962	7.32215		26.404	16.219	16.6035	21.107	30.0865	32.377	23.7995	6.87574
656.06	46.416	59.068	48.811	64.966	47.6135	54.8152	53.615	7.36129		27.3785	16.4435	17.4055	22.2355	30.2765	32.42	24.3599	6.70268
657.06	46.0065	58.8745	48.629	64.375	47.3178	54.4712	53.279	7.29247		26.983	15.71	17.117	22.3615	30.073	31.992	24.0394	6.7591
658.06	46.555	58.4985	48.427	64.116	47.491	54.3991	53.2478	7.04539		27.094	15.7	17.0575	22.1645	30.1505	32.673	24.1399	6.97083
659.06	47.615	59.2085	48.937	65.6625	48.276	55.3557	54.1758	7.26583		28.085	16.7575	17.487	22.766	30.5705	33.1275	24.7989	6.86638
660.06	47.397	58.3715	48.5925	65.277	47.9947	54.9095	53.757	7.15063		28.0575	17.0685	17.449	23.344	30.537	33.0475	24.9173	6.74383
661.06	47.5215	58.909	49.189	65.1205	48.3552	55.185	54.0467	7.01619		28.3375	16.6595	18.0005	23.388	30.661	32.9495	24.9993	6.7459
662.05	46.9205	58.999	48.811	64.8055	42.2366	55.884	52.9428	8.41445		28.4295	17.101	18.226	24.29	30.691	32.816	25.2589	6.53639
663.05	47.707	58.968	48.7775	65.4085	48.2422	55.2153	54.0531	7.15993		28.754	16.7295	18.112	23.761	30.3575	32.7085	25.0704	6.62672
664.05	47.6985	58.8275	49.267	65.7415	48.4827	55.4836	54.2501	7.14904		29	17.0645	18.203	24.302	30.3145	32.862	25.291	6.56057
665.04	48.7455	59.2015	49.3345	66.2395	49.04	55.8802	54.7402	7.08643		29.583	16.941	18.0605	25.2385	30.86	33.536	25.7032	6.90509
666.04	48.4715	60.009	49.95	67.043	49.2108	56.2684	55.1588	7.39217		29.9225	17.1885	18.517	25.555	30.5365	33.3255	25.8408	6.683
667.03	48.098	59.2275	50.0355	66.073	49.0667	55.8585	54.7265	7.0464		29.383	16.504	18.0335	25.655	30.3785	32.801	25.4592	6.76569
668.03	47.902	59.5685	49.195	65.9765	48.5485	55.6605	54.4752	7.29164		29.859	16.632	17.4865	25.581	30.2385	33.1465	25.4906	6.96831
669.02	48.262	60.8275	50.162	66.5215	49.212	56.4432	55.238	7.35874		30.2545	17.3925	18.4435	26.5445	31.363	33.541	26.2565	6.85304
670.01	48.922	60.9315	50.116	67.336	49.519	56.8264	55.6085	7.4741		30.8615	18.3155	19.456	27.2475	31.134	34.3455	26.8933	6.60731
671.01	48.043	59.5575	49.7265	66.8525	48.8847	56.0449	54.8515	7.42722		30.9995	17.185	18.736	26.697	31.583	34.01	26.5351	7.06488
672	49.1295	60.503	49.883	67.7525	49.5063	56.817	55.5985	7.54836		31.3535	17.4015	19.344	26.514	31.269	34.054	26.656	6.88779
673.32	50.477	62.4765	51.4495	69.198	50.9633	58.4003	57.1608	7.62088		32.4895	19.0455	20.5475	29.248	32.766	36.022	28.3531	6.98219
674.32	49.303	60.1335	50.921	68.0835	50.112	57.1103	55.9439	7.34337		31.7215	17.4745	19.331	27.91	31.897	34.617	27.1585	7.13468
675.31	48.54	60.1755	49.7605	66.9325	49.1502	56.3521	55.1518	7.40627		31.2235	16.17	19.2595	27.118	31.2935	34.293	26.5596	7.28717
676.3	50.433	60.9565	50.5085	68.686	50.4707	57.646	56.4501	7.46613		31.848	17.9505	20.0605	28.3835	32.0395	35.136	27.5697	7.00159
677.29	50.529	61.307	50.67	67.133	52.1111	57.4098	56.5266	6.72154		32.4015	18.7445	21.0215	29.1	32.9015	35.678	28.3078	6.88992
678.28	49.3185	60.905	49.97	66.949	49.6442	57.7856	55.7621	7.32376		31.8785	16.588	19.585	28.09	31.8485	34.264	27.0423	7.2752
679.27	49.9085	61.868	50.5095	68.446	50.209	57.683	56.4373	7.63949		32.386	17.696	20.1335	28.7505	31.886	34.2135	27.5109	6.93005
680.26	50.0555	61.593	51.502	69.5265	50.7788	58.1692	56.9375	7.70079		33.0545	18.178	20.145	28.734	33.0125	35.826	28.1583	7.355
681.25	49.732	61.9455	50.74	68.989	50.236	58.7516	56.7324	7.85615		33.4935	17.9355	20.468	29.427	32.2365	34.973	28.0889	7.16608
682.23	49.0355	60.8155	50.3305	67.6925	49.683	56.9685	55.7543	7.49708		32.5835	17.77	20.287	28.943	31.7865	34.779	27.6915	7.01088
683.22	49.74	60.8785	50.9085	69.0405	50.3243	57.6419	56.4223	7.65252		32.6915	18.567	21.955	30.0555	32.133	35.218	28.4367	6.63017
684.21	49.051	59.779	50.472	67.483	49.7615	56.6962	55.5405	7.2543		32.655	18.574	22.2615	28.9135	32.188	34.558	28.1917	6.39703
685.2	49.3945	60.024	50.4295	68.0045	49.912	56.9631	55.7879	7.38492		32.6835	18.5425	21.3405	29.518	32.74	34.6795	28.2507	6.70431
686.18	48.757	60.013	48.961	69.195	48.859	56.7315	55.4194	8.26713		31.876	18.2095	21.767	29.7435	32.2405	34.5175	28.059	6.53002
687.17	48.925	60.75	50.113	68.996	49.519	58.196	56.0832	8.03685		32.7135	18.152	21.463	29.6605	31.7085	34.2025	27.9833	6.58653
688.15	51.037	62.505	51.2675	70.3025	50.2343	58.778	57.3541	8.04815		34.1225	20.3445	23.8845	30.619	33.976	36.1175	29.844	6.34181
689.14	51.586	63.431	52.1375	71.2235	51.8618	59.2345	58.2457	7.98379		34.893	21.589	25.6315	32.612	35.5505	37.455	31.2885	6.2772
690.12	50.2055	61.2915	51.167	69.571	50.6863	58.0587	56.83	7.71294		33.1185	19.9935	24.911	31.2455	34.4795	35.78	29.9213	6.17643
691.11	49.8765	61.019	50.658	70.9565	50.2673	58.1275	56.8175	8.34629		33.539	19.517	24.4065	30.448	34.591	35.9425	29.7407	6.47909
692.09	50.633	60.796	50.778	69.801	50.7055	58.002	56.7859	7.71851		34.24	20.386	25.4705	31.2065	34.1495	35.917	30.2282	6.07117
693.08	50.443	62.078	51.607	70.4075	51.025	57.4424	57.1671	7.9165		34.222	21.2815	26.761	32.1905	35.459	36.8505	31.1274	5.97044
694.06	49.4745	60.9065	50.2065	68.456	49.8405	57.2609	56.0241	7.67982		32.4375	20.788	25.8935	31.125	33.5625	35.2	29.8344	5.44974
695.04	51.797	61.7995	52.2505	70.606	52.0237	59.1132	57.9317	7.50744		35.331	23.0835	27.8365	32.804	35.895	36.913	31.9772	5.4385
696.02	50.0375	60.792	51.509	69.6325	50.7732	57.9928	56.7895	7.64302		33.6195	20.6495	26.023	31.1	34.756	35.7915	30.3233	5.88376
697.01	50.362	61.209	51.419	70.558	50.8905	59.387	57.3042	7.99017		34.515	21.6575	26.1385	32.172	35.9765	36.937	31.2327	6.0718
698.31	50.443	61.5935	50.881	69.793	50.662	58.1776	56.925	7.83225		34.974	21.0045	26.62	31.4135	35.593	36.3615	30.9944	6.08111
699.29	51.586	62.0045	51.9815	71.242	52.6857	59.2035	58.1172	7.72471		35.0725	20.9105	27.811	32.4905	35.946	36.1215	31.392	6.00908
700.27	51.2045	61.4715	50.921	70.977	51.0627	58.2535	57.315	8.02645		34.9435	22.431	27.6585	32.9715	35.715	36.8005	31.7533	5.5947
