# Supplementary material for: Mimicking orchids lure bees from afar with exaggerated ultraviolet signals
Source: Ecol Evol. 2023 Jan 29;13(1):e9759. doi: 10.1002/ece3.9759 (PMC9884568; doi:10.1002/ece3.9759)
Supplement: Supplementary file 4 — Data S3 [file ECE3-13-e9759-s003.xlsx]

## Sheet: Foglio 1
Day	Plants	Number of bee visits per Trial	Treatment	Distance to closest pea
1	1	5	yes	1.5
1	1	5	no	1.5
1	2	8	yes	7
1	2	19	no	7
2	3	2	yes	1.5
2	3	4	no	1.5
2	4	7	yes	8
2	4	15	no	8
2	5	7	yes	6
2	5	15	no	6
2	6	18	yes	12
2	6	24	no	12
2	7	6	yes	12
2	7	11	no	12
3	8	4	yes	12
3	8	6	no	12
3	9	22	yes	8
3	9	35	no	8
3	10	5	yes	12
3	10	7	no	12
3	11	8	yes	7
3	11	16	no	7
3	12	10	yes	2
3	12	13	no	2
4	13	6	yes	2
4	13	5	no	2
4	14	8	yes	2
4	14	9	no	2
4	15	8	yes	3
4	15	7	no	3
4	16	7	yes	6
4	16	11	no	6
4	17	4	yes	6
4	17	5	no	6
4	18	2	yes	8
4	18	5	no	8
4	19	7	yes	12
4	19	10	no	12
4	20	6	yes	1.5
4	20	5	no	1.5
4	21	6	yes	5
4	21	10	no	5
