# Supplementary material for: Mimicking orchids lure bees from afar with exaggerated ultraviolet signals
Source: Ecol Evol. 2023 Jan 29;13(1):e9759. doi: 10.1002/ece3.9759 (PMC9884568; doi:10.1002/ece3.9759)
Supplement: Supplementary file 5 — Data S4 [file ECE3-13-e9759-s007.xlsx]

## Sheet: Datafile S4
Population	Orchids	Number of flowers	Pollinaria removed	Distance to model (m)	Pea Flowers categories
1	1	3	0	14.5	1
1	2	3	1	8.5	1
1	3	6	0	3	1
1	4	5	0	13.8	2
1	5	3	0	13	1
1	6	5	0	17.5	1
1	7	1	1	1	1
1	8	2	0	3	2
1	9	3	1	8.5	1
1	10	6	0	3	1
1	11	5	0	13.8	2
1	12	3	0	13	1
1	13	5	1	17.5	1
1	14	2	2	1	1
1	15	3	3	3	2
1	16	6	4	12	4
1	17	2	2	1	2
1	18	2	0	17	1
1	19	1	0	4	2
1	20	3	1	5	1
1	21	2	0	10	1
1	22	4	1	15	3
1	23	3	1	16	2
1	24	5	1	17	2
1	25	2	0	10	3
1	26	5	1	8	4
1	27	5	2	2	2
1	28	2	0	14	4
1	29	2	0	18	1
1	30	3	1	25	1
1	31	1	0	28	1
1	32	3	1	27	1
1	33	5	2	26	1
2	34	4	2	5.5	1
2	35	5	1	6	1
2	36	3	1	6.5	1
2	37	3	2	7	1
2	38	5	3	8	1
2	39	5	1	10	2
2	40	3	2	20	2
2	41	3	0	35	1
2	42	2	0	28	1
2	43	5	3	10	4
2	44	2	2	8	1
2	45	3	3	6	1
2	46	1	1	6	4
2	47	3	1	18	1
2	48	3	0	10	1
2	49	2	0	10	1
2	50	3	0	35	4
2	51	2	1	30	2
2	52	5	3	30	2
2	53	4	3	5	3
3	54	2	0	35	1
3	55	3	0	35	1
3	56	2	2	30	1
3	57	2	1	30	1
3	58	4	0	30	1
3	59	5	0	30	1
3	60	3	1	35	1
3	61	6	0	35	1
3	62	2	0	28	1
3	63	4	1	28	1
3	64	5	0	28	1
3	65	4	1	28	1
3	66	3	0	8	1
3	67	3	0	8	1
3	68	1	0	8	1
3	69	2	0	8	1
3	70	2	0	8	1
3	71	3	0	8	1
4	72	3	0	6	1
4	73	3	0	6	1
4	74	4	1	6	1
4	75	3	3	8	2
4	76	5	0	4	2
4	77	5	0	4	2
4	78	2	0	3	2
4	79	3	1	3	2
4	80	3	0	5	1
4	81	2	0	7	2
4	82	2	0	12	2
4	83	2	0	9	1
4	84	4	1	1.5	1
4	85	3	0	25	2
4	86	3	0	25	2
4	87	2	0	25	2
4	88	1	0	25	2
4	89	1	0	25	2
4	90	3	0	25	2
4	91	3	0	25	2
4	92	4	1	15	1
4	93	5	1	1.7	1
4	94	5	2	1.7	1
4	95	3	1	8	1
4	96	4	1	7	1
4	97	1	0	7	1
4	98	2	0	7	1
5	99	4	0	35	1
5	100	1	0	35	1
5	101	2	0	35	1
5	102	3	0	35	1
5	103	1	0	35	1
5	104	5	0	30	1
5	105	5	0	30	1
5	106	6	0	30	1
5	107	2	0	30	1
5	108	2	0	30	1
5	109	5	0	30	1
5	110	2	0	30	1
5	111	2	0	30	1
5	112	2	0	30	1
5	113	3	1	12	1
5	114	4	2	8	1
5	115	6	1	24	1
5	116	2	1	27	1
5	117	4	2	5	1
5	118	7	1	5	1
5	119	5	1	12	1
5	120	7	1	15	1
5	121	4	0	18	1
