# Supplementary material for: Mimicking orchids lure bees from afar with exaggerated ultraviolet signals
Source: Ecol Evol. 2023 Jan 29;13(1):e9759. doi: 10.1002/ece3.9759 (PMC9884568; doi:10.1002/ece3.9759)
Supplement: Supplementary file 6 — Data S5 [file ECE3-13-e9759-s006.xlsx]

## Sheet: Dataset
Population	Day	Plant	Pollinia removed	Treatment
1	1	1	0	TI	TI	treated within pea plant patches
1	1	2	0	TI	TO	treated out pea plant patches (border)
1	1	3	0	TI	CI	Control within pea plant patches
1	1	4	0	TI	CO	Control out pea plant patches
1	1	5	0	TI
1	1	6	0	TI	Pollinia removed scored in each population
1	1	7	0	TI	Plants chosen randomly
1	1	8	0	TI	Standardisation of floral display
1	1	9	0	TI
1	1	10	0	TI
1	1	11	0	TO
1	1	12	0	TO
1	1	13	1	TO
1	1	14	0	TO
1	1	15	0	TO
1	1	16	0	TO
1	1	17	0	TO
1	1	18	0	TO
1	1	19	0	TO
1	1	20	0	TO
1	1	21	0	CI
1	1	22	1	CI
1	1	23	0	CI
1	1	24	0	CI
1	1	25	0	CI
1	1	26	0	CI
1	1	27	1	CI
1	1	28	1	CI
1	1	29	0	CI
1	1	30	0	CI
1	1	31	1	CO
1	1	32	3	CO
1	1	33	0	CO
1	1	34	0	CO
1	1	35	0	CO
1	1	36	0	CO
1	1	37	0	CO
1	1	38	0	CO
1	1	39	0	CO
1	1	40	0	CO
1	2	41	0	TI
1	2	42	0	TI
1	2	43	0	TI
1	2	44	0	TI
1	2	45	0	TI
1	2	46	0	TI
1	2	47	0	TI
1	2	48	0	TI
1	2	49	0	TI
1	2	50	0	TI
1	2	51	0	TO
1	2	52	0	TO
1	2	53	1	TO
1	2	54	0	TO
1	2	55	0	TO
1	2	56	0	TO
1	2	57	0	TO
1	2	58	0	TO
1	2	59	0	TO
1	2	60	0	TO
1	2	61	0	CI
1	2	62	0	CI
1	2	63	0	CI
1	2	64	0	CI
1	2	65	0	CI
1	2	66	0	CI
1	2	67	0	CI
1	2	68	1	CI
1	2	69	0	CI
1	2	70	0	CI
1	2	71	0	CO
1	2	72	1	CO
1	2	73	0	CO
1	2	74	0	CO
1	2	75	0	CO
1	2	76	0	CO
1	2	77	0	CO
1	2	78	0	CO
1	2	79	0	CO
1	2	80	0	CO
1	3	81	0	TI
1	3	82	0	TI
1	3	83	2	TI
1	3	84	0	TI
1	3	85	0	TI
1	3	86	0	TI
1	3	87	0	TI
1	3	88	0	TI
1	3	89	0	TI
1	3	90	0	TI
1	3	91	0	TO
1	3	92	0	TO
1	3	93	0	TO
1	3	94	0	TO
1	3	95	0	TO
1	3	96	0	TO
1	3	97	0	TO
1	3	98	0	TO
1	3	99	0	TO
1	3	100	0	TO
1	3	101	0	CI
1	3	102	0	CI
1	3	103	0	CI
1	3	104	0	CI
1	3	105	0	CI
1	3	106	0	CI
1	3	107	0	CI
1	3	108	0	CI
1	3	109	0	CI
1	3	110	0	CI
1	3	111	1	CO
1	3	112	2	CO
1	3	113	0	CO
1	3	114	0	CO
1	3	115	0	CO
1	3	116	0	CO
1	3	117	0	CO
1	3	118	0	CO
1	3	119	0	CO
1	3	120	0	CO
1	4	121	0	TI
1	4	122	0	TI
1	4	123	0	TI
1	4	124	0	TI
1	4	125	0	TI
1	4	126	0	TI
1	4	127	0	TI
1	4	128	0	TI
1	4	129	0	TI
1	4	130	0	TI
1	4	131	0	TO
1	4	132	0	TO
1	4	133	0	TO
1	4	134	0	TO
1	4	135	0	TO
1	4	136	0	TO
1	4	137	0	TO
1	4	138	0	TO
1	4	139	0	TO
1	4	140	0	TO
1	4	141	0	CI
1	4	142	0	CI
1	4	143	0	CI
1	4	144	0	CI
1	4	145	0	CI
1	4	146	0	CI
1	4	147	0	CI
1	4	148	0	CI
1	4	149	0	CI
1	4	150	0	CI
1	4	151	0	CO
1	4	152	0	CO
1	4	153	1	CO
1	4	154	0	CO
1	4	155	0	CO
1	4	156	0	CO
1	4	157	1	CO
1	4	158	0	CO
1	4	159	0	CO
1	4	160	0	CO
2	1	161	1	TI
2	1	162	0	TI
2	1	163	0	TI
2	1	164	0	TI
2	1	165	4	TI
2	1	166	0	TO
2	1	167	0	TO
2	1	168	1	TO
2	1	169	0	TO
2	1	170	1	TO
2	1	171	1	CI
2	1	172	0	CI
2	1	173	0	CI
2	1	174	0	CI
2	1	175	0	CI
2	1	176	1	CO
2	1	177	1	CO
2	1	178	0	CO
2	1	179	1	CO
2	1	180	0	CO
2	2	181	0	TI
2	2	182	0	TI
2	2	183	1	TI
2	2	184	1	TI
2	2	185	1	TI
2	2	186	0	TO
2	2	187	0	TO
2	2	188	0	TO
2	2	189	0	TO
2	2	190	0	TO
2	2	191	0	CI
2	2	192	0	CI
2	2	193	1	CI
2	2	194	0	CI
2	2	195	0	CI
2	2	196	1	CO
2	2	197	1	CO
2	2	198	0	CO
2	2	199	0	CO
2	2	200	0	CO
2	3	201	0	TI
2	3	202	0	TI
2	3	203	0	TI
2	3	204	0	TI
2	3	205	0	TI
2	3	206	0	TO
2	3	207	0	TO
2	3	208	0	TO
2	3	209	0	TO
2	3	210	0	TO
2	3	211	0	CI
2	3	212	0	CI
2	3	213	0	CI
2	3	214	0	CI
2	3	215	0	CI
2	3	216	1	CO
2	3	217	1	CO
2	3	218	0	CO
2	3	219	1	CO
2	3	220	0	CO
2	4	221	0	TI
2	4	222	0	TI
2	4	223	0	TI
2	4	224	0	TI
2	4	225	0	TI
2	4	226	0	TO
2	4	227	0	TO
2	4	228	0	TO
2	4	229	0	TO
2	4	230	0	TO
2	4	231	0	CI
2	4	232	0	CI
2	4	233	0	CI
2	4	234	0	CI
2	4	235	0	CI
2	4	236	0	CO
2	4	237	0	CO
2	4	238	0	CO
2	4	239	1	CO
2	4	240	0	CO
3	1	241	0	TI
3	1	242	0	TI
3	1	243	0	TI
3	1	244	0	TI
3	1	245	0	TI
3	1	246	0	TO
3	1	247	0	TO
3	1	248	0	TO
3	1	249	1	TO
3	1	250	1	TO
3	1	251	0	CI
3	1	252	0	CI
3	1	253	0	CI
3	1	254	0	CI
3	1	255	0	CI
3	1	256	1	CO
3	1	257	2	CO
3	1	258	1	CO
3	1	259	0	CO
3	1	260	0	CO
3	2	261	0	TI
3	2	262	0	TI
3	2	263	0	TI
3	2	264	0	TI
3	2	265	0	TI
3	2	266	0	TO
3	2	267	0	TO
3	2	268	1	TO
3	2	269	0	TO
3	2	270	0	TO
3	2	271	0	CI
3	2	272	0	CI
3	2	273	0	CI
3	2	274	0	CI
3	2	275	0	CI
3	2	276	0	CO
3	2	277	1	CO
3	2	278	0	CO
3	2	279	0	CO
3	2	280	0	CO
3	3	281	0	TI
3	3	282	0	TI
3	3	283	0	TI
3	3	284	1	TI
3	3	285	1	TI
3	3	286	0	TO
3	3	287	0	TO
3	3	288	0	TO
3	3	289	0	TO
3	3	290	0	TO
3	3	291	0	CI
3	3	292	1	CI
3	3	293	0	CI
3	3	294	0	CI
3	3	295	0	CI
3	3	296	0	CO
3	3	297	0	CO
3	3	298	0	CO
3	3	299	0	CO
3	3	300	0	CO
3	4	301	0	TI
3	4	302	0	TI
3	4	303	0	TI
3	4	304	0	TI
3	4	305	0	TI
3	4	306	1	TO
3	4	307	0	TO
3	4	308	0	TO
3	4	309	0	TO
3	4	310	0	TO
3	4	311	0	CI
3	4	312	0	CI
3	4	313	1	CI
3	4	314	0	CI
3	4	315	0	CI
3	4	316	1	CO
3	4	317	2	CO
3	4	318	0	CO
3	4	319	0	CO
3	4	320	0	CO
4	1	321	0	TI
4	1	322	1	TI
4	1	323	1	TI
4	1	324	0	TO
4	1	325	0	TO
4	1	326	0	TO
4	1	327	2	CI
4	1	328	0	CI
4	1	329	0	CI
4	1	330	0	CO
4	1	331	1	CO
4	1	332	1	CO
4	2	333	0	TI
4	2	334	0	TI
4	2	335	0	TI
4	2	336	0	TO
4	2	337	0	TO
4	2	338	0	TO
4	2	339	0	CI
4	2	340	0	CI
4	2	341	0	CI
4	2	342	0	CO
4	2	343	0	CO
4	2	344	0	CO
4	3	345	0	TI
4	3	346	1	TI
4	3	347	0	TI
4	3	348	0	TO
4	3	349	0	TO
4	3	350	0	TO
4	3	351	0	CI
4	3	352	0	CI
4	3	353	0	CI
4	3	354	1	CO
4	3	355	0	CO
4	3	356	0	CO
4	4	357	0	TI
4	4	358	0	TI
4	4	359	0	TI
4	4	360	0	TO
4	4	361	0	TO
4	4	362	0	TO
4	4	363	0	CI
4	4	364	0	CI
4	4	365	0	CI
4	4	366	0	CO
4	4	367	0	CO
4	4	368	0	CO
5	1	369	0	TI
5	1	370	0	TI
5	1	371	0	TO
5	1	372	0	TO
5	1	373	0	CI
5	1	374	0	CI
5	1	375	1	CO
5	1	376	1	CO
5	2	377	0	TI
5	2	378	1	TI
5	2	379	0	TO
5	2	380	0	TO
5	2	381	0	CI
5	2	382	0	CI
5	2	383	0	CO
5	2	384	0	CO
5	3	385	0	TI
5	3	386	0	TI
5	3	387	0	TO
5	3	388	0	TO
5	3	389	0	CI
5	3	390	0	CI
5	3	391	0	CO
5	3	392	0	CO
5	4	393	0	TI
5	4	394	0	TI
5	4	395	0	TO
5	4	396	0	TO
5	4	397	0	CI
5	4	398	0	CI
5	4	399	0	CO
5	4	400	0	CO

## Sheet: Mean and SD
	CI	TI	CO	TO
number of plants	100	100	100	100
number of pollinia removed	10	16	32	8
mean	0.1	0.16	0.32	0.08
SD	0.333333	0.526471	0.583961	0.27266
SE	0.0333333	0.0526471	0.0583961	0.027266
