# Supplementary material for: Mimicking orchids lure bees from afar with exaggerated ultraviolet signals
Source: Ecol Evol. 2023 Jan 29;13(1):e9759. doi: 10.1002/ece3.9759 (PMC9884568; doi:10.1002/ece3.9759)
Supplement: Supplementary file 7 — Data S6 [file ECE3-13-e9759-s002.xlsx]

## Sheet: Datafile
Day	Population	Group	T/U	Number of Plants	Number of flowers	Number of flowers per plant (average)	Number of pollinia removal	Distance to the closest pea plant (m)		T	treated
1	1	1	T	8	15	1.875	0	6		U	untreated
		1	U	8	15	1.875	5	7
		2	U	3	9	3	1	1
		2	T	3	9	3	2	2
	2	3	U	4	15	3.75	1	15
		3	T	5	15	3	0	15
		4	T	5	15	3	0	6
		4	U	7	15	2.14286	3	8
		5	T	5	12	2.4	1	5
		5	U	5	12	2.4	1	2
2	3	1	U	7	15	2.14286	1	5
		1	T	6	15	2.5	2	3
		2	U	2	8	4	3	8
		2	T	2	8	4	0	14
		3	U	4	15	3.75	1	2
		3	T	4	15	3.75	0	3
		4	T	11	24	2.18182	1	6
		4	U	10	24	2.4	4	6
		5	T	3	10	3.33333	0	7
		5	U	3	10	3.33333	1	13
		6	U	3	8	2.66667	2	4
		6	T	4	8	2	2	5
		7	T	2	4	2	1	4
		7	U	2	4	2	2	3
3	1	1	T	6	8	1.33333	1	4
		1	U	6	8	1.33333	3	7
		2	U	3	6	2	0	1
		2	T	3	6	2	1	2
		3	U	4	12	3	1	15
		3	T	4	12	3	0	15
	2	4	T	3	10	3.33333	1	6
		4	U	4	10	2.5	2	8
		5	T	3	5	1.66667	2	5
		5	U	3	5	1.66667	1	2
	3	1	U	6	12	2	2	5
		1	T	6	12	2	2	3
		2	U	2	5	2.5	4	9
		2	T	2	5	2.5	0	14
		3	U	4	12	3	2	2
		3	T	4	12	3	1	3
		4	T	8	18	2.25	0	6
		4	U	8	18	2.25	3	6
			AVERAGE	4.56098	AVERAGE	2.57522
			SD±	2.25044	SD±	0.702974
							0

## Sheet: Population parameters
Populations	Number of orchids	Mean	SD±	Pea flowers	Mean	SD±
1	30	33.6667	4.04145	1660	1470	409.512
2	33			1750
3	38			1000
